# Supplementary material for: 4-(3-Methyl-5-phenyl-1H-pyrazol-1-yl)benzene­sulfonamide
Source: Acta Crystallogr Sect E Struct Rep Online. 2011 Aug 27;67(Pt 9):o2426. doi: 10.1107/S1600536811032855 (PMC3200729; doi:10.1107/S1600536811032855)
Supplement: Supplementary file 2 [file e-67-o2426-Isup2.hkl]

# 
# h,k,l, Fc-squared, Fo-squared, sigma(Fo-squared) and status flag 
# 
data_I
_shelx_title '  C2/c' 
_shelx_refln_list_code          4 
_shelx_F_calc_maximum      372.35 
_exptl_crystal_F_000      1312.00 
_reflns_d_resolution_high  0.8004 
 
loop_ 
 _symmetry_equiv_pos_as_xyz 
 'x, y, z' 
 'x, -y, z+1/2' 
 'x+1/2, y+1/2, z' 
 'x+1/2, -y+1/2, z+1/2' 
 '-x, -y, -z' 
 '-x, y, -z-1/2' 
 '-x+1/2, -y+1/2, -z' 
 '-x+1/2, y+1/2, -z-1/2' 
 
_cell_length_a    28.2545 
_cell_length_b    11.9135 
_cell_length_c     9.3739 
_cell_angle_alpha  90.000 
_cell_angle_beta   91.016 
_cell_angle_gamma  90.000 
 
_shelx_F_squared_multiplier     1.000 
 
loop_ 
 _refln_index_h 
 _refln_index_k 
 _refln_index_l 
 _refln_F_squared_calc 
 _refln_F_squared_meas 
 _refln_F_squared_sigma 
 _refln_observed_status 
   2   0   0     9240.78     7640.98    574.60 o 
   4   0   0    11024.56     9703.21    296.80 o 
   6   0   0     9070.64     8732.80    276.88 o 
   8   0   0    76487.11    70446.09   2076.95 o 
  10   0   0     5421.51     5129.73    186.93 o 
  12   0   0     7534.96     8637.93    299.67 o 
  14   0   0    29629.29    31605.40    980.29 o 
  16   0   0     9139.76     9728.64    350.06 o 
  18   0   0     1966.27     1555.09    101.62 o 
  20   0   0     1579.75     1685.24    112.51 o 
  22   0   0      492.83      647.45     58.24 o 
  24   0   0     8823.69     8957.83    282.14 o 
  26   0   0     7243.41     6740.01    368.60 o 
  28   0   0      172.24      114.69     50.89 o 
  30   0   0       20.59       40.20     40.70 o 
  32   0   0     1430.28     1296.02     71.13 o 
   1   1   0     7398.03     7680.84    232.05 o 
   3   1   0    15792.06    15533.29    435.71 o 
   5   1   0    54994.09    50454.66    856.63 o 
   7   1   0     9753.87     9517.61    175.45 o 
   9   1   0     6249.95     5486.47    137.01 o 
  11   1   0     4426.36     4082.52    128.73 o 
  13   1   0    12609.22    12454.63    564.53 o 
  15   1   0     4082.88     4313.49    129.94 o 
  17   1   0     2992.26     3293.90    152.66 o 
  19   1   0      751.59      709.47     50.77 o 
  21   1   0     4229.04     4492.73    115.90 o 
  23   1   0     1785.80     1690.94     91.20 o 
  25   1   0       11.81       54.02     57.50 o 
  27   1   0      156.05      230.89     45.78 o 
  29   1   0      603.69      624.03     69.85 o 
  31   1   0      478.93      490.70     32.85 o 
  33   1   0      443.84      384.98     25.91 o 
  35   1   0      164.29      160.88     21.27 o 
   0   2   0    14821.80    14527.71    428.76 o 
   2   2   0    72543.97    69793.93   1446.06 o 
   4   2   0     5706.91     5427.42    288.97 o 
   6   2   0    31171.97    29197.23    828.98 o 
   8   2   0     8527.62     8019.64    185.29 o 
  10   2   0       37.95       26.19      9.11 o 
  12   2   0     2500.51     2804.52     95.60 o 
  14   2   0       37.94       10.14      8.82 o 
  16   2   0     4105.40     4356.21    148.68 o 
  18   2   0    12975.28    13969.31   1219.94 o 
  20   2   0       52.94       96.99     19.97 o 
  22   2   0      457.31      484.11     39.00 o 
  24   2   0      348.74      252.43     62.05 o 
  26   2   0     6302.88     5997.19    190.97 o 
  28   2   0      523.79      488.65     46.19 o 
  30   2   0     1183.52     1214.92     65.21 o 
  32   2   0      426.75      416.53     30.72 o 
  34   2   0      978.56      951.65     46.65 o 
   1   3   0     8580.07     7337.21    257.73 o 
   3   3   0    23458.93    22319.60    479.77 o 
   5   3   0     2496.69     2034.07    171.88 o 
   7   3   0      319.47      310.56     17.16 o 
   9   3   0      971.98     1096.18     61.62 o 
  11   3   0      140.46      104.74     13.16 o 
  13   3   0     5767.01     5881.85    161.62 o 
  15   3   0      104.54       84.46     15.83 o 
  17   3   0     1872.07     2259.79     90.50 o 
  19   3   0      561.79      751.63     81.41 o 
  21   3   0     2464.19     2555.82     85.16 o 
  23   3   0     4037.24     4244.03    117.95 o 
  25   3   0        0.25        8.35     15.48 o 
  27   3   0      863.49      956.98     75.85 o 
  29   3   0     1125.26     1062.39     76.92 o 
  31   3   0      922.27      920.73     61.74 o 
  33   3   0       14.14       19.03     13.26 o 
   0   4   0     1241.98      923.60     39.04 o 
   2   4   0     4173.84     3735.02    174.23 o 
   4   4   0     1756.08     1893.83     98.52 o 
   6   4   0     1959.82     2330.01     90.06 o 
   8   4   0     3229.07     2958.29    268.97 o 
  10   4   0     2553.13     2602.79    171.65 o 
  12   4   0     1179.53     1296.82     72.73 o 
  14   4   0      508.14      592.96     38.32 o 
  16   4   0     2019.83     2065.42    194.13 o 
  18   4   0     1324.21     1530.97     63.27 o 
  20   4   0     1872.29     1756.91     84.22 o 
  22   4   0      821.80      874.80     48.81 o 
  24   4   0     6013.84     6211.34    175.18 o 
  26   4   0      368.94      473.43     45.24 o 
  28   4   0      448.47      398.25     37.15 o 
  30   4   0      607.80      608.30     86.09 o 
  32   4   0      726.00      712.64     64.93 o 
   1   5   0     1870.21     2032.56     62.60 o 
   3   5   0       50.40       77.41     17.83 o 
   5   5   0     7903.11     8784.73    373.02 o 
   7   5   0       15.05       26.32      9.27 o 
   9   5   0      327.84      321.73     47.85 o 
  11   5   0      802.23      827.11     64.28 o 
  13   5   0      479.02      552.18     37.27 o 
  15   5   0     1004.27     1077.65     98.43 o 
  17   5   0     1542.75     1544.83     74.55 o 
  19   5   0      804.51      738.30     52.52 o 
  21   5   0       55.89      113.76     21.59 o 
  23   5   0      432.28      421.97     45.56 o 
  25   5   0      379.55      404.72     44.14 o 
  27   5   0       25.93       -8.03     16.75 o 
  29   5   0     1385.41     1460.47     77.48 o 
  31   5   0      337.03      394.24     33.11 o 
   0   6   0     1725.13     2307.00    131.12 o 
   2   6   0     8933.49     9679.85    495.21 o 
   4   6   0     4847.50     5383.77    316.41 o 
   6   6   0     9063.96     9092.33    679.04 o 
   8   6   0      612.32      869.92     90.61 o 
  10   6   0      115.94      106.43     34.19 o 
  12   6   0     3634.97     3929.80    220.93 o 
  14   6   0      287.78      380.81     50.01 o 
  16   6   0      240.22      206.30     25.51 o 
  18   6   0     1423.09     1488.42    109.31 o 
  20   6   0      496.41      608.66     88.53 o 
  22   6   0     1811.37     1814.97    131.28 o 
  24   6   0     1208.09     1235.52     71.26 o 
  26   6   0     8140.64     8355.95    234.05 o 
  28   6   0      907.76      897.07     64.06 o 
  30   6   0      250.09      196.39     21.58 o 
  32   6   0      353.07      307.66     39.68 o 
   1   7   0      101.44      106.14     24.07 o 
   3   7   0      206.61      385.80     37.92 o 
   5   7   0       17.18       13.03     16.12 o 
   7   7   0      426.80      460.45     73.43 o 
   9   7   0     1384.74     1506.02     99.13 o 
  11   7   0     3118.48     3212.03    155.25 o 
  13   7   0      857.07      832.31     97.34 o 
  15   7   0     4368.15     4387.43    146.64 o 
  17   7   0     2093.76     2066.39     92.86 o 
  19   7   0      184.12      229.99     40.74 o 
  21   7   0      192.13      225.44     46.28 o 
  23   7   0      802.93      852.90     55.90 o 
  25   7   0      405.85      464.20     38.72 o 
  27   7   0      547.73      576.49     37.73 o 
  29   7   0      152.95      163.85     22.91 o 
   0   8   0    12555.52    12962.00    495.40 o 
   2   8   0       28.40      112.58     27.55 o 
   4   8   0      394.92      395.32     69.34 o 
   6   8   0      509.51      392.64     74.12 o 
   8   8   0     1088.82      971.04     70.30 o 
  10   8   0     1027.99     1085.84    133.91 o 
  12   8   0     2111.97     2017.91    125.60 o 
  14   8   0     1391.88     1322.21     87.24 o 
  16   8   0       10.77        8.27     24.49 o 
  18   8   0      944.56      842.72     84.02 o 
  20   8   0      856.39      898.08     60.61 o 
  22   8   0        5.82      -19.56     23.93 o 
  24   8   0     3005.24     3037.92    166.24 o 
  26   8   0      433.27      434.90     50.68 o 
  28   8   0      830.15      815.60     59.04 o 
   1   9   0      588.19      596.97     35.75 o 
   3   9   0     1646.99     1536.09     89.14 o 
   5   9   0     2562.35     2494.54    120.93 o 
   7   9   0     1324.91     1302.95     95.92 o 
   9   9   0       65.81       40.61     20.57 o 
  11   9   0     2540.18     2852.10    139.31 o 
  13   9   0     3306.04     3415.13    200.03 o 
  15   9   0     1372.00     1468.88    120.46 o 
  17   9   0      461.28      529.05     49.58 o 
  19   9   0     4278.75     4910.90    286.73 o 
  21   9   0      748.10      732.51     51.03 o 
  23   9   0      202.82      183.67     34.75 o 
  25   9   0      822.19      836.69     68.22 o 
  27   9   0     1619.06     1660.73     87.86 o 
   0  10   0      118.16       67.97     31.01 o 
   2  10   0     2556.66     2544.61     92.78 o 
   4  10   0        8.14        7.29     20.18 o 
   6  10   0     2565.12     2785.89    177.33 o 
   8  10   0     4386.35     4361.45    236.69 o 
  10  10   0     1677.99     1698.88    135.39 o 
  12  10   0       70.88      100.51     37.21 o 
  14  10   0        1.03        8.53     15.26 o 
  16  10   0     1105.73     1211.35     77.52 o 
  18  10   0      336.02      304.39     34.84 o 
  20  10   0        4.15        9.58     12.47 o 
  22  10   0      297.55      333.65     42.59 o 
  24  10   0      931.86      852.38     64.36 o 
  26  10   0       11.59        5.12      8.23 o 
   1  11   0      129.26      110.30     24.80 o 
   3  11   0     1236.36     1189.55    106.31 o 
   5  11   0      431.47      418.26     63.18 o 
   7  11   0       42.49       18.63     28.96 o 
   9  11   0       72.87       46.25     28.11 o 
  11  11   0     1001.83      913.41     62.80 o 
  13  11   0     1671.32     1785.11     90.35 o 
  15  11   0      325.96      320.15     36.88 o 
  17  11   0      251.91      223.19     28.12 o 
  19  11   0       13.45        8.57     11.77 o 
  21  11   0        1.69       -8.20      9.19 o 
  23  11   0        4.80       -0.20     10.07 o 
   0  12   0      351.79      413.30     55.25 o 
   2  12   0      832.17      790.94     81.09 o 
   4  12   0      305.21      283.80     32.78 o 
   6  12   0       25.31       78.09     32.24 o 
   8  12   0      128.92      175.21     44.54 o 
  10  12   0      299.73      326.86     54.77 o 
  12  12   0       97.47      106.57     31.44 o 
  14  12   0      295.85      284.75     44.04 o 
  16  12   0      762.42      755.01     71.74 o 
  18  12   0       62.69       73.31     14.62 o 
   1  13   0       13.08       -5.25      9.53 o 
   3  13   0      153.56      118.79     19.58 o 
   5  13   0       48.51       53.53     23.22 o 
   7  13   0        4.24       16.61     22.43 o 
   9  13   0      640.71      688.39     70.06 o 
  11  13   0     1987.00     2039.28    121.45 o 
  13  13   0      244.38      181.32     32.88 o 
  15  13   0      104.85      111.28     15.29 o 
   0  14   0        4.80       17.70     13.33 o 
   2  14   0       58.87       76.23     13.32 o 
   4  14   0      487.06      480.36     32.59 o 
   6  14   0      989.96      960.86     47.58 o 
   8  14   0      817.75      928.54    104.74 o 
  10  14   0      145.05      156.61     17.78 o 
 -35   1   1       57.18       78.63     16.31 o 
 -33   1   1       42.68       24.41     12.70 o 
 -31   1   1       93.92       94.11     24.10 o 
 -29   1   1       21.99      -17.49     21.37 o 
 -27   1   1       15.68       15.95     26.77 o 
 -25   1   1      360.14      350.87     58.36 o 
 -23   1   1     1179.03     1231.92     63.83 o 
 -21   1   1       46.71       23.92     16.61 o 
 -19   1   1       12.16       14.85     13.37 o 
 -17   1   1      298.19      328.29     57.12 o 
 -15   1   1       90.43      172.53     22.64 o 
 -13   1   1     2176.10     2354.53     83.01 o 
 -11   1   1        0.40        5.11      8.39 o 
  -9   1   1     5316.23     5031.50    131.30 o 
  -7   1   1        5.19        2.49      6.17 o 
  -5   1   1     1214.59     1203.10     38.26 o 
  -3   1   1      685.25      605.19     22.44 o 
  -1   1   1    11369.17    10392.09    223.59 o 
   1   1   1    11609.61    10511.60    569.89 o 
   3   1   1      121.36      178.46      7.38 o 
   5   1   1      699.27      727.24     28.61 o 
   7   1   1    27833.22    28942.05    434.55 o 
   9   1   1    15017.63    15776.94    359.71 o 
  11   1   1     1178.14     1181.72     34.40 o 
  13   1   1      943.57     1087.51     39.01 o 
  15   1   1    11903.35    13404.67    393.55 o 
  17   1   1     1448.35     1781.98     75.06 o 
  19   1   1      723.50      903.36     54.58 o 
  21   1   1        2.92        8.23     14.28 o 
  23   1   1      124.10      117.64     19.47 o 
  25   1   1      638.94      538.43     65.70 o 
  27   1   1      370.95      342.92     40.73 o 
  29   1   1      770.00      720.46     43.25 o 
  31   1   1      316.22      259.81     65.09 o 
  33   1   1       14.70       23.82      9.37 o 
 -34   2   1        6.14       -0.75     17.38 o 
 -32   2   1      261.09      212.17     30.34 o 
 -30   2   1        4.89       37.95     18.73 o 
 -28   2   1     2602.28     2445.14    108.57 o 
 -26   2   1      117.73       33.20     25.23 o 
 -24   2   1     1249.61     1136.56     74.94 o 
 -22   2   1      470.28      508.77     33.73 o 
 -20   2   1     1334.85     1517.68     68.76 o 
 -18   2   1     3736.50     3998.86    181.72 o 
 -16   2   1      289.93      222.30     24.87 o 
 -14   2   1     1713.89     1702.48     69.80 o 
 -12   2   1     4895.27     4788.18    135.37 o 
 -10   2   1    10972.76    11105.25    473.09 o 
  -8   2   1     1691.63     1428.32     47.60 o 
  -6   2   1      812.17      901.81     46.29 o 
  -4   2   1     1873.41     1911.78     52.25 o 
  -2   2   1       10.95       17.41      8.09 o 
   0   2   1    13236.31    13018.74    230.63 o 
   2   2   1     9044.09     8980.76    169.07 o 
   4   2   1    21024.65    21592.90    378.74 o 
   6   2   1       13.35       26.84      6.25 o 
   8   2   1      985.00     1010.96     28.30 o 
  10   2   1     3273.07     3639.65     73.37 o 
  12   2   1     1053.83     1179.57     36.19 o 
  14   2   1       77.30       99.59     11.38 o 
  16   2   1     3120.38     3480.07    213.38 o 
  18   2   1       48.89       75.57     16.12 o 
  20   2   1     1293.06     1332.82     66.36 o 
  22   2   1     2229.02     2267.50     71.31 o 
  24   2   1       23.18       45.39     20.53 o 
  26   2   1     2247.40     2200.35    100.91 o 
  28   2   1      993.16      916.08     59.19 o 
  30   2   1       89.46       76.99     53.27 o 
  32   2   1       88.52       80.33     18.67 o 
  34   2   1     1282.41     1216.40     69.72 o 
 -33   3   1        1.28        1.03     10.12 o 
 -31   3   1       13.90        7.60     26.72 o 
 -29   3   1      273.60      252.01     39.68 o 
 -27   3   1       77.22       33.88     15.57 o 
 -25   3   1       25.80      -23.93     28.95 o 
 -23   3   1     4756.22     4827.76    130.57 o 
 -21   3   1      452.88      422.74     37.50 o 
 -19   3   1      446.63      479.19     36.51 o 
 -17   3   1        5.00       14.25     10.83 o 
 -15   3   1     3075.80     3026.42    106.27 o 
 -13   3   1      835.86      893.07     47.52 o 
 -11   3   1     6674.99     6531.77    251.07 o 
  -9   3   1    11302.12    10779.60    248.26 o 
  -7   3   1      148.23      113.09     14.02 o 
  -5   3   1     2113.73     1976.05     45.90 o 
  -3   3   1      675.37      483.14     49.02 o 
  -1   3   1      776.79      710.97     31.02 o 
   1   3   1    12593.51    12462.39    279.54 o 
   3   3   1     3079.53     3303.13     78.44 o 
   5   3   1      256.03      326.22     40.99 o 
   7   3   1     2541.42     2770.39     76.13 o 
   9   3   1      194.58      236.94     16.20 o 
  11   3   1       63.69       28.45      9.10 o 
  13   3   1      692.98      890.63     32.50 o 
  15   3   1      122.81      177.07     15.60 o 
  17   3   1     1876.67     1928.41    129.20 o 
  19   3   1     2749.24     2965.44    123.10 o 
  21   3   1      618.87      663.49     48.68 o 
  23   3   1      508.42      438.67     32.87 o 
  25   3   1      430.75      368.03     47.03 o 
  27   3   1     2139.69     2218.53    118.54 o 
  29   3   1      849.18      873.27     65.29 o 
  31   3   1      580.40      554.94     48.50 o 
  33   3   1      515.68      467.72     71.62 o 
 -32   4   1      302.08      301.99     28.10 o 
 -30   4   1      132.13      130.57     28.03 o 
 -28   4   1      255.42      182.80     49.13 o 
 -26   4   1      455.62      420.12     44.75 o 
 -24   4   1     1030.11      998.11     60.89 o 
 -22   4   1       20.28        5.45     13.67 o 
 -20   4   1      982.11     1007.15     43.49 o 
 -18   4   1       23.10       23.21      9.84 o 
 -16   4   1      100.91      126.62     20.24 o 
 -14   4   1     1941.61     1896.86     79.13 o 
 -12   4   1     1199.58     1347.78     95.07 o 
 -10   4   1      953.04     1096.05     77.52 o 
  -8   4   1      203.01      136.43     15.50 o 
  -6   4   1      402.40      319.88     22.92 o 
  -4   4   1       57.55       64.13     11.78 o 
  -2   4   1     4102.59     3514.91    103.46 o 
   0   4   1      827.76      801.01     60.69 o 
   2   4   1     4575.52     4695.08    125.87 o 
   4   4   1      517.98      510.37     37.60 o 
   6   4   1      202.78      196.89     15.44 o 
   8   4   1      224.60      216.21     16.16 o 
  10   4   1       56.07       99.06     13.73 o 
  12   4   1      203.30      221.64     22.97 o 
  14   4   1      279.45      343.26     26.22 o 
  16   4   1        9.64       -5.39     17.58 o 
  18   4   1       31.97       37.09     30.69 o 
  20   4   1      629.78      626.85     66.65 o 
  22   4   1      177.08      219.23     31.36 o 
  24   4   1        1.63       28.79     27.38 o 
  26   4   1        9.78       33.84     15.34 o 
  28   4   1     1456.53     1058.60    120.19 o 
  30   4   1      299.34      242.60     33.51 o 
  32   4   1      178.06      160.83     26.28 o 
 -33   5   1      381.82      387.57     43.73 o 
 -31   5   1     1071.49      993.87     52.74 o 
 -29   5   1      196.41      159.96     30.23 o 
 -27   5   1      649.99      675.55     53.24 o 
 -25   5   1       31.88       31.59     35.44 o 
 -23   5   1     5389.83     5423.85    252.33 o 
 -21   5   1      169.95      149.45     30.04 o 
 -19   5   1        7.13       12.94     14.87 o 
 -17   5   1        7.48       20.88     10.26 o 
 -15   5   1      248.34      221.25     26.64 o 
 -13   5   1      116.53       86.26     17.66 o 
 -11   5   1     4784.63     5126.35    226.48 o 
  -9   5   1     1804.65     2081.85    117.41 o 
  -7   5   1     1490.44     1440.38    106.01 o 
  -5   5   1     6841.61     6289.54    524.92 o 
  -3   5   1     1985.00     1925.09     75.27 o 
  -1   5   1      338.34      296.39     39.93 o 
   1   5   1      383.05      376.41     48.67 o 
   3   5   1    19532.48    21730.83    489.43 o 
   5   5   1      462.87      556.38     30.18 o 
   7   5   1      125.08       96.06     29.59 o 
   9   5   1      539.01      503.99     48.10 o 
  11   5   1        3.58       25.68     10.47 o 
  13   5   1      375.59      386.88     29.55 o 
  15   5   1      139.17      168.63     21.50 o 
  17   5   1     3545.97     3665.93    123.83 o 
  19   5   1     2917.92     3202.00    145.31 o 
  21   5   1     7466.27     8000.48    362.84 o 
  23   5   1      313.89      307.91     38.33 o 
  25   5   1      337.99      198.37     39.13 o 
  27   5   1      177.50      114.86     21.95 o 
  29   5   1      513.39      435.80     34.61 o 
  31   5   1      222.16      211.77     40.37 o 
 -32   6   1       47.48       52.52     23.40 o 
 -30   6   1       81.94       69.27     19.91 o 
 -28   6   1      668.84      649.45     41.31 o 
 -26   6   1       20.15        5.92     15.36 o 
 -24   6   1      343.96      308.15     39.73 o 
 -22   6   1      687.96      718.14     62.10 o 
 -20   6   1       39.57       27.72     35.00 o 
 -18   6   1      761.65      747.90     52.23 o 
 -16   6   1     3569.80     3324.19    163.85 o 
 -14   6   1      202.56      191.44     30.11 o 
 -12   6   1       30.90       97.89     34.25 o 
 -10   6   1      972.27      938.59     85.20 o 
  -8   6   1     2313.59     2140.33    134.02 o 
  -6   6   1     1275.66     1294.20     73.97 o 
  -4   6   1     1478.99     1338.34     66.96 o 
  -2   6   1    12540.41    12832.82    451.97 o 
   0   6   1     3745.24     3970.20    191.67 o 
   2   6   1      997.72     1436.39    109.18 o 
   4   6   1      604.53      628.03     31.84 o 
   6   6   1        6.50       28.03     16.63 o 
   8   6   1     1071.20     1084.43     53.81 o 
  10   6   1      627.36      597.90     42.12 o 
  12   6   1      747.01      825.56     61.56 o 
  14   6   1      210.68      296.09     35.94 o 
  16   6   1      745.84      638.50     45.09 o 
  18   6   1     2081.87     2115.29     75.13 o 
  20   6   1     2862.49     3160.60    179.57 o 
  22   6   1      454.20      517.76     66.45 o 
  24   6   1     2510.13     2573.71    156.14 o 
  26   6   1     1496.20     1410.24     72.10 o 
  28   6   1       78.44       59.29     14.17 o 
  30   6   1       77.41       81.69     16.75 o 
 -31   7   1     2719.99     2401.81    126.99 o 
 -29   7   1      898.26      984.57     54.80 o 
 -27   7   1       52.08       26.79     18.79 o 
 -25   7   1     2887.10     2965.86    165.63 o 
 -23   7   1     6732.88     6775.65    302.66 o 
 -21   7   1      431.34      467.12     67.48 o 
 -19   7   1      778.69      853.93     59.94 o 
 -17   7   1     2552.35     2443.71     85.45 o 
 -15   7   1     8568.74     8803.67    272.37 o 
 -13   7   1     1791.81     1632.49    114.26 o 
 -11   7   1      198.39      160.03     50.96 o 
  -9   7   1      294.39      211.93     55.83 o 
  -7   7   1     4024.85     3620.24    229.44 o 
  -5   7   1     5884.25     5446.43    229.87 o 
  -3   7   1      582.21      623.49     65.76 o 
  -1   7   1     3150.20     3183.80    173.07 o 
   1   7   1     5676.04     6404.06    197.78 o 
   3   7   1     5552.56     6171.02    191.19 o 
   5   7   1       98.84      135.80     46.15 o 
   7   7   1       33.81       54.16     17.58 o 
   9   7   1     2618.43     2903.54    165.14 o 
  11   7   1     1255.01     1416.85     79.48 o 
  13   7   1      659.33      790.50     40.60 o 
  15   7   1      424.08      450.85     38.44 o 
  17   7   1      710.88      731.97     43.69 o 
  19   7   1     1786.98     1785.96     85.83 o 
  21   7   1      895.44      867.75     80.94 o 
  23   7   1        2.55       -8.50     13.55 o 
  25   7   1      488.70      540.98     42.03 o 
  27   7   1      226.21      247.07     24.83 o 
  29   7   1      328.47      296.23     22.83 o 
 -28   8   1     2934.99     2677.97    125.43 o 
 -26   8   1      677.93      682.85     64.07 o 
 -24   8   1       10.97       15.04     19.73 o 
 -22   8   1      953.49     1011.13     94.51 o 
 -20   8   1     2582.66     2560.01    126.96 o 
 -18   8   1     3096.04     3158.07    129.22 o 
 -16   8   1     4675.60     4735.76    195.53 o 
 -14   8   1      749.82      751.82     76.95 o 
 -12   8   1        6.73       16.82     17.58 o 
 -10   8   1    12807.20    13785.92    400.22 o 
  -8   8   1      724.82      887.34     66.93 o 
  -6   8   1      129.75      161.30     47.88 o 
  -4   8   1     3033.14     3231.60    238.76 o 
  -2   8   1     2423.57     2477.82    171.01 o 
   0   8   1     1499.55     1546.61     86.13 o 
   2   8   1     2557.37     2652.75    183.86 o 
   4   8   1     1285.01     1289.61    123.60 o 
   6   8   1      490.01      675.51     95.00 o 
   8   8   1      179.14      241.43     38.15 o 
  10   8   1      140.89      101.81     25.35 o 
  12   8   1      428.87      427.98     42.45 o 
  14   8   1      284.07      378.07     51.50 o 
  16   8   1     5040.01     5192.47    253.62 o 
  18   8   1     2933.14     2935.00    170.45 o 
  20   8   1       44.95       31.39     18.99 o 
  22   8   1       82.89       87.55     20.18 o 
  24   8   1     2141.68     1998.97    125.88 o 
  26   8   1     4867.65     4614.38    200.50 o 
  28   8   1        0.05       17.07     12.02 o 
 -27   9   1       28.17       40.22     14.07 o 
 -25   9   1     1510.19     1566.04     98.42 o 
 -23   9   1     3103.22     2855.05    157.03 o 
 -21   9   1      264.35      230.45     28.31 o 
 -19   9   1       38.25       27.08     32.29 o 
 -17   9   1      140.97      127.88     25.82 o 
 -15   9   1     5813.50     6084.75    203.64 o 
 -13   9   1     4271.83     4814.83    174.66 o 
 -11   9   1      398.89      344.62     36.17 o 
  -9   9   1      158.48      123.07     58.81 o 
  -7   9   1     3427.59     3448.55    113.06 o 
  -5   9   1     3332.78     3560.81    152.80 o 
  -3   9   1     1965.01     1926.11     81.73 o 
  -1   9   1     1832.03     1902.15     66.58 o 
   1   9   1     9429.93     9599.20    222.64 o 
   3   9   1        9.34       10.65     16.07 o 
   5   9   1      440.08      460.36     49.51 o 
   7   9   1      261.10      272.73     39.38 o 
   9   9   1       50.47       87.03     22.06 o 
  11   9   1     2975.59     3064.12    146.66 o 
  13   9   1     2723.21     2623.21    170.46 o 
  15   9   1       44.68       46.10     23.35 o 
  17   9   1     1054.14     1066.05     97.93 o 
  19   9   1      552.48      517.82     62.20 o 
  21   9   1     3669.02     3772.91    133.61 o 
  23   9   1       48.59       50.97     24.13 o 
  25   9   1     1083.71     1068.73     76.32 o 
  27   9   1      886.12      731.48     51.43 o 
 -26  10   1     2872.04     2501.05    107.52 o 
 -24  10   1      124.71       78.34     21.03 o 
 -22  10   1     1662.13     1614.40    104.13 o 
 -20  10   1      443.02      390.09     35.44 o 
 -18  10   1      195.93      189.80     29.08 o 
 -16  10   1      175.87      156.70     27.49 o 
 -14  10   1      757.15      693.26     56.47 o 
 -12  10   1     1113.78     1264.20     78.63 o 
 -10  10   1      422.50      480.03     47.96 o 
  -8  10   1      680.66      653.59     83.80 o 
  -6  10   1       70.94       59.46     17.67 o 
  -4  10   1       22.42       28.18     18.35 o 
  -2  10   1     1454.08     1400.41    120.81 o 
   0  10   1      362.70      347.45     31.94 o 
   2  10   1     1985.19     1721.24     74.91 o 
   4  10   1       23.56       29.23     28.38 o 
   6  10   1      894.67     1134.97    105.79 o 
   8  10   1     1774.42     1814.49    139.50 o 
  10  10   1       20.16       28.98     27.12 o 
  12  10   1        1.16       -5.86     31.05 o 
  14  10   1        5.63       -5.19     25.82 o 
  16  10   1      912.29     1061.70     97.47 o 
  18  10   1      369.85      349.19     37.23 o 
  20  10   1       17.69        5.32     20.62 o 
  22  10   1      389.72      405.83     31.86 o 
  24  10   1      784.31      847.86     62.76 o 
 -23  11   1      195.94      182.19     24.65 o 
 -21  11   1     1397.09     1243.87     55.03 o 
 -19  11   1      193.39      232.48     26.74 o 
 -17  11   1      404.30      299.90     32.14 o 
 -15  11   1       52.82       32.85     14.94 o 
 -13  11   1      335.64      354.63     38.59 o 
 -11  11   1      436.73      438.76     51.40 o 
  -9  11   1      278.36      304.67     55.14 o 
  -7  11   1     4072.87     4470.50    262.09 o 
  -5  11   1     7473.35     7966.31    238.98 o 
  -3  11   1      124.56       75.74     31.91 o 
  -1  11   1       10.92       29.20     16.36 o 
   1  11   1       23.53        5.23     15.18 o 
   3  11   1     6003.73     5776.81    271.77 o 
   5  11   1      417.47      411.69     61.30 o 
   7  11   1     3302.44     3083.79    186.56 o 
   9  11   1       32.40       -8.72     25.97 o 
  11  11   1      459.05      480.93     68.80 o 
  13  11   1      479.79      452.42     65.06 o 
  15  11   1        8.31        9.42     14.50 o 
  17  11   1      370.51      389.40     36.28 o 
  19  11   1      986.26     1012.69     54.78 o 
  21  11   1      278.06      261.53     23.49 o 
  23  11   1       53.76       32.14     12.05 o 
 -18  12   1       66.05       61.35     21.03 o 
 -16  12   1      222.78      231.47     35.65 o 
 -14  12   1       54.75       69.05     27.97 o 
 -12  12   1       27.31      -12.49     20.72 o 
 -10  12   1      252.68      226.57     45.63 o 
  -8  12   1      989.93     1066.49     98.94 o 
  -6  12   1     1033.47     1127.69    130.43 o 
  -4  12   1      229.84      161.42     36.44 o 
  -2  12   1      615.13      649.66     51.53 o 
   0  12   1      539.84      598.95     38.63 o 
   2  12   1       90.22       70.11     19.73 o 
   4  12   1      174.79      209.04     43.43 o 
   6  12   1      674.54      818.77     84.72 o 
   8  12   1     1844.64     1666.63    123.50 o 
  10  12   1      681.65      681.42     75.05 o 
  12  12   1        5.34       19.68     13.49 o 
  14  12   1      524.72      613.62     43.30 o 
  16  12   1      622.54      596.82     37.86 o 
  18  12   1      219.93      250.53     23.01 o 
 -15  13   1      146.28      187.56     29.75 o 
 -13  13   1      171.32      172.88     30.49 o 
 -11  13   1      713.83      951.38     79.28 o 
  -9  13   1     1050.57     1257.91     95.44 o 
  -7  13   1      568.74      623.75     66.86 o 
  -5  13   1      635.80      691.05     49.94 o 
  -3  13   1     1143.89     1211.48     63.64 o 
  -1  13   1      191.76      173.79     24.18 o 
   1  13   1     1248.46     1292.02     52.18 o 
   3  13   1      281.12      344.17     25.55 o 
   5  13   1        7.01        4.30     13.07 o 
   7  13   1        9.06       -7.09     13.21 o 
   9  13   1     3345.85     3764.29    128.11 o 
  11  13   1      752.13      825.88     49.41 o 
  13  13   1       78.67       87.71     16.27 o 
  15  13   1       63.29       51.36     10.78 o 
 -10  14   1      713.48      698.56     36.35 o 
  -8  14   1     1020.07     1092.33     49.52 o 
  -6  14   1      371.98      351.81     30.24 o 
  -4  14   1      536.98      551.77    119.85 o 
  -2  14   1     1244.69     1474.69     57.51 o 
   0  14   1      705.28      763.29     39.55 o 
   2  14   1       75.35       46.20     19.61 o 
   4  14   1      402.71      343.66     66.18 o 
   6  14   1      344.83      317.91     68.71 o 
   8  14   1      399.51      506.58     54.39 o 
  10  14   1        1.41       14.45     13.94 o 
 -34   0   2        7.61       13.01     16.02 o 
 -32   0   2       68.98       83.27     34.32 o 
 -30   0   2     2080.55     2017.24    159.51 o 
 -28   0   2     2816.58     3057.63    220.41 o 
 -26   0   2     1184.32     1007.89    128.94 o 
 -24   0   2     1598.51     1321.89    149.87 o 
 -22   0   2      275.04      272.90     38.76 o 
 -20   0   2     1357.15     1216.72     79.60 o 
 -18   0   2     2403.01     2735.95    152.51 o 
 -16   0   2     1981.82     1899.17    115.21 o 
 -14   0   2    17054.62    17612.05    585.44 o 
 -12   0   2     5178.97     4875.32    197.43 o 
 -10   0   2    11842.67    10662.53    361.03 o 
  -8   0   2    22262.39    19805.37    620.79 o 
  -6   0   2     4240.54     3360.07    134.92 o 
  -4   0   2     6582.85     5782.97    201.16 o 
  -2   0   2    98191.50    87784.06   2579.99 o 
   0   0   2    94084.15    87459.95   2568.83 o 
   2   0   2     7353.83     7083.58    163.24 o 
   4   0   2    53455.57    52591.66   1115.56 o 
   6   0   2   138645.11   139592.03   2039.79 o 
   8   0   2    10191.89    10595.37    198.23 o 
  10   0   2     8739.63     9882.15    188.50 o 
  12   0   2     1815.98     2308.63    107.78 o 
  14   0   2     8759.29     9220.07    325.85 o 
  16   0   2    34877.32    37807.93   1170.90 o 
  18   0   2      120.41       87.38     23.07 o 
  20   0   2     5703.15     6392.49    196.12 o 
  22   0   2     4280.24     4079.37    196.88 o 
  24   0   2     4950.95     5111.85    193.53 o 
  26   0   2      899.63     1032.70     76.21 o 
  28   0   2     1022.78     1158.98    112.97 o 
  30   0   2      718.79      654.66     73.53 o 
  32   0   2      218.16      216.40     33.51 o 
  34   0   2      245.38      198.10     23.33 o 
 -33   1   2     5580.33     5492.05    135.91 o 
 -31   1   2      572.21      568.13     43.22 o 
 -29   1   2       17.30       33.34     20.08 o 
 -27   1   2       23.04       27.60     28.86 o 
 -25   1   2     4219.18     4225.07    199.20 o 
 -23   1   2      770.52      816.42     47.90 o 
 -21   1   2      138.73      108.56     16.91 o 
 -19   1   2      345.22      306.67     33.50 o 
 -17   1   2       13.63       12.56     11.94 o 
 -15   1   2     2587.62     2375.54     91.62 o 
 -13   1   2    11146.30    10821.40    269.46 o 
 -11   1   2     2531.40     2499.21    155.74 o 
  -9   1   2     2641.89     1872.27    126.61 o 
  -7   1   2    19588.00    16760.46   1070.64 o 
  -5   1   2    10698.84     9478.93    443.40 o 
  -3   1   2      397.46      388.96     39.07 o 
  -1   1   2     3153.85     2664.30     76.23 o 
   1   1   2    61869.95    58155.32    988.03 o 
   3   1   2    77721.87    75613.55   1282.75 o 
   5   1   2      246.50      308.06     10.28 o 
   7   1   2     4957.93     5589.31     78.16 o 
   9   1   2      590.15      457.62     18.13 o 
  11   1   2    39833.02    44148.26    664.92 o 
  13   1   2      233.14      196.59     14.75 o 
  15   1   2     4226.80     4755.28    138.88 o 
  17   1   2     9528.55     9725.20    252.64 o 
  19   1   2    18932.89    21030.69    506.73 o 
  21   1   2     1625.43     1677.61     64.29 o 
  23   1   2     1857.36     1866.35     74.77 o 
  25   1   2     1015.71     1058.56     55.12 o 
  27   1   2     2092.64     2091.92    121.31 o 
  29   1   2     1278.26     1147.50     81.02 o 
  31   1   2      370.20      417.38     35.57 o 
  33   1   2       91.59       91.10     14.29 o 
 -34   2   2      389.79      417.46     24.34 o 
 -32   2   2       98.74      126.03     35.28 o 
 -30   2   2     1459.82     1381.64     71.41 o 
 -28   2   2     2281.66     2310.51    104.66 o 
 -26   2   2      134.09       57.46     22.82 o 
 -24   2   2      332.37      277.85     38.91 o 
 -22   2   2     2022.71     1909.55     69.29 o 
 -20   2   2    12682.62    12893.37    246.31 o 
 -18   2   2      717.97      693.50     49.23 o 
 -16   2   2       12.71        9.67     11.89 o 
 -14   2   2     1387.70     1539.49    100.35 o 
 -12   2   2    21249.20    21083.26    503.30 o 
 -10   2   2    25880.29    24100.39    532.56 o 
  -8   2   2      102.83       81.01     12.78 o 
  -6   2   2     5787.74     4904.80    126.71 o 
  -4   2   2    18472.67    16209.90    357.77 o 
  -2   2   2      988.33      876.90     32.70 o 
   0   2   2      120.84      115.84     20.63 o 
   2   2   2    26023.51    25048.25    542.31 o 
   4   2   2    68775.81    66694.16   1366.35 o 
   6   2   2     4951.08     4925.01     76.75 o 
   8   2   2     4340.08     4567.40     83.62 o 
  10   2   2     3737.40     4311.19     84.30 o 
  12   2   2     2067.91     2012.79     50.92 o 
  14   2   2    11875.52    13035.05    260.52 o 
  16   2   2     1529.90     1615.79    108.00 o 
  18   2   2     3273.15     3939.14    198.03 o 
  20   2   2     2473.04     2620.04     93.00 o 
  22   2   2     3662.06     3856.92    107.96 o 
  24   2   2     2383.77     2464.82     98.54 o 
  26   2   2     1710.05     1910.69     85.90 o 
  28   2   2     3207.74     2890.39    196.08 o 
  30   2   2      233.90      268.18     32.51 o 
  32   2   2      542.53      472.76     32.56 o 
  34   2   2       14.60      -12.39     12.39 o 
 -33   3   2     1203.20     1207.08     61.48 o 
 -31   3   2     1207.64     1250.43     74.35 o 
 -29   3   2      378.74      342.27     31.59 o 
 -27   3   2      113.39       98.17     17.64 o 
 -25   3   2       14.93       32.33     20.91 o 
 -23   3   2       77.17       82.02     27.71 o 
 -21   3   2        9.50        6.30      9.26 o 
 -19   3   2     2693.35     3140.76     90.11 o 
 -17   3   2      705.64      732.72     50.29 o 
 -15   3   2     5984.98     6171.51    308.43 o 
 -13   3   2     3602.86     4221.96    144.33 o 
 -11   3   2       15.48       40.29      9.80 o 
  -9   3   2      159.52      100.07     13.96 o 
  -7   3   2    30361.66    27500.11    597.49 o 
  -5   3   2     5430.02     4734.24    123.74 o 
  -3   3   2     1434.90     1305.46     89.66 o 
  -1   3   2        9.08       13.32      5.54 o 
   1   3   2      187.77      295.50     37.69 o 
   3   3   2      951.02     1173.94     48.79 o 
   5   3   2     1958.73     2127.72     65.90 o 
   7   3   2     3191.06     3731.03     98.19 o 
   9   3   2       23.40       80.09     13.82 o 
  11   3   2      918.22      861.49     30.98 o 
  13   3   2      305.78      331.48     26.17 o 
  15   3   2      638.51      689.37     38.62 o 
  17   3   2     2357.98     2440.22    154.10 o 
  19   3   2    10422.25    11156.37    311.70 o 
  21   3   2     4316.85     4750.31    123.63 o 
  23   3   2       27.94       -2.98     27.37 o 
  25   3   2      808.01      891.97     86.83 o 
  27   3   2      451.90      431.67     77.08 o 
  29   3   2       86.61       77.14     23.41 o 
  31   3   2        7.05       43.56     43.14 o 
  33   3   2      627.80      604.11     47.75 o 
 -32   4   2       98.08      112.40     17.42 o 
 -30   4   2     1248.52     1231.73     55.03 o 
 -28   4   2      513.29      493.87     39.39 o 
 -26   4   2     1028.54      951.11     67.58 o 
 -24   4   2     1268.25     1153.54     78.15 o 
 -22   4   2     6836.17     6751.71    230.90 o 
 -20   4   2      646.32      761.36     38.81 o 
 -18   4   2     3075.93     2855.63     85.17 o 
 -16   4   2        2.57        5.18     11.19 o 
 -14   4   2       93.66      129.76     20.56 o 
 -12   4   2     3963.30     3336.57    166.95 o 
 -10   4   2     3785.31     3509.19    107.28 o 
  -8   4   2     4795.67     5026.22    139.13 o 
  -6   4   2      166.76      285.33     23.39 o 
  -4   4   2     7726.05     7310.04    418.47 o 
  -2   4   2      100.75       64.91     13.92 o 
   0   4   2     3727.96     4002.61    175.06 o 
   2   4   2    15091.42    15630.72    361.37 o 
   4   4   2     7633.47     7632.06    198.38 o 
   6   4   2     4968.58     4922.11    167.53 o 
   8   4   2      650.28      606.83     49.88 o 
  10   4   2     6580.39     6771.36    209.47 o 
  12   4   2      340.70      364.76     28.38 o 
  14   4   2      621.92      652.73     38.87 o 
  16   4   2       13.19       30.67     14.04 o 
  18   4   2      927.43     1026.28     71.52 o 
  20   4   2     2338.19     2401.14    121.96 o 
  22   4   2      648.38      722.41     85.40 o 
  24   4   2     1812.14     1958.80     92.44 o 
  26   4   2        6.00      -12.69     25.33 o 
  28   4   2      867.18      823.92     62.35 o 
  30   4   2     1466.56     1439.49     89.77 o 
  32   4   2      313.58      350.16     37.36 o 
 -31   5   2     1471.31     1320.12     44.50 o 
 -29   5   2      445.12      446.35     41.42 o 
 -27   5   2      117.26       99.99     23.39 o 
 -25   5   2      514.41      564.06     52.13 o 
 -23   5   2     2680.66     3092.78    169.07 o 
 -21   5   2     2109.87     2234.56    114.80 o 
 -19   5   2      319.17      327.13     27.58 o 
 -17   5   2     1077.71     1022.03     52.45 o 
 -15   5   2     1469.12     1434.14     73.93 o 
 -13   5   2     1203.95      996.77     88.62 o 
 -11   5   2     2629.83     2511.25    140.98 o 
  -9   5   2    12373.80    12036.59    445.66 o 
  -7   5   2     3675.52     3477.41    143.75 o 
  -5   5   2     1496.36     1581.77    103.24 o 
  -3   5   2     2605.32     2536.86     89.56 o 
  -1   5   2     9567.57     9246.25    344.83 o 
   1   5   2       10.37       31.02     23.57 o 
   3   5   2     3890.34     4457.76    134.03 o 
   5   5   2       51.33       76.19     17.47 o 
   7   5   2      968.04      870.12     52.30 o 
   9   5   2      367.05      297.85     27.93 o 
  11   5   2     2168.71     2255.84    150.73 o 
  13   5   2      359.27      422.57     28.76 o 
  15   5   2      243.08      211.62     21.64 o 
  17   5   2     3023.60     3335.04    110.27 o 
  19   5   2      946.72      918.45     60.19 o 
  21   5   2      146.61      124.99     39.97 o 
  23   5   2      290.84      272.34     50.82 o 
  25   5   2     1644.63     1685.63     99.40 o 
  27   5   2     1313.21     1370.98     68.49 o 
  29   5   2        5.03       34.99     28.11 o 
  31   5   2       67.28       47.93     15.11 o 
 -30   6   2      227.76      238.58     28.56 o 
 -28   6   2      618.99      649.08     51.01 o 
 -26   6   2        2.31      -17.68     20.09 o 
 -24   6   2        6.73       -6.44     16.70 o 
 -22   6   2      107.64       78.40     32.84 o 
 -20   6   2     3611.79     3746.89    154.98 o 
 -18   6   2        4.72       -4.36     11.34 o 
 -16   6   2      104.45       87.78     13.27 o 
 -14   6   2      904.07     1035.03     45.69 o 
 -12   6   2     2996.98     2667.28    158.36 o 
 -10   6   2      711.57      514.37     60.15 o 
  -8   6   2      240.07      334.31     29.62 o 
  -6   6   2     3535.08     3511.93    143.26 o 
  -4   6   2     1050.83      820.75     51.74 o 
  -2   6   2      875.64     1134.89     88.24 o 
   0   6   2       90.87      124.15     36.16 o 
   2   6   2     2219.08     2337.35    146.28 o 
   4   6   2     6215.17     6612.90    189.17 o 
   6   6   2     6693.02     8541.94    236.90 o 
   8   6   2     1603.13     1848.22     89.05 o 
  10   6   2     1461.35     1687.38     85.73 o 
  12   6   2    10672.10    11894.18    317.18 o 
  14   6   2      112.75      122.24     14.61 o 
  16   6   2      473.34      550.82     27.11 o 
  18   6   2     1399.53     1511.98     70.88 o 
  20   6   2        8.93       22.01     39.16 o 
  22   6   2        5.52      -24.01     24.01 o 
  24   6   2      129.81      158.82     26.87 o 
  26   6   2      594.34      667.32     46.99 o 
  28   6   2      526.84      499.71     45.81 o 
  30   6   2       20.45       22.27     12.90 o 
 -29   7   2       10.72        1.13     10.74 o 
 -27   7   2      370.09      435.01     51.39 o 
 -25   7   2     3035.77     3075.55    169.47 o 
 -23   7   2     1578.13     1576.87    120.20 o 
 -21   7   2      883.02      933.37     95.66 o 
 -19   7   2        4.85       -8.18     24.80 o 
 -17   7   2      130.79      103.91     23.35 o 
 -15   7   2       43.50       76.78     15.91 o 
 -13   7   2       67.64       75.29     17.37 o 
 -11   7   2      847.55      986.64     53.74 o 
  -9   7   2     3696.86     3388.19    202.25 o 
  -7   7   2     4073.66     3562.80    133.72 o 
  -5   7   2        6.38       -6.23     18.45 o 
  -3   7   2       42.58       15.86     22.26 o 
  -1   7   2      130.81      167.61     38.58 o 
   1   7   2     2036.45     1992.88    138.36 o 
   3   7   2      697.98      683.32     51.44 o 
   5   7   2       57.99      103.20     40.35 o 
   7   7   2     1898.05     2161.77     96.49 o 
   9   7   2      722.22      808.01     78.63 o 
  11   7   2      360.81      510.80     40.01 o 
  13   7   2     1042.81     1055.12     43.52 o 
  15   7   2        3.06        4.97     11.64 o 
  17   7   2     4264.67     4541.74    158.79 o 
  19   7   2      208.63      166.50     26.51 o 
  21   7   2       14.65        2.21     13.92 o 
  23   7   2        3.83      -11.72     24.78 o 
  25   7   2      894.47      950.36     63.78 o 
  27   7   2      329.17      318.61     27.60 o 
  29   7   2     1503.04     1217.09     52.12 o 
 -28   8   2      318.27      281.43     27.50 o 
 -26   8   2     1408.00     1512.39     98.68 o 
 -24   8   2      327.30      345.26     51.58 o 
 -22   8   2     1072.11     1174.29    101.68 o 
 -20   8   2      354.94      334.31     55.59 o 
 -18   8   2     5060.78     5207.41    293.12 o 
 -16   8   2     1344.64     1391.65     82.08 o 
 -14   8   2     9128.84     9290.61    273.16 o 
 -12   8   2     1222.00     1442.86     85.67 o 
 -10   8   2      764.07      807.45     59.61 o 
  -8   8   2     2328.94     2376.49    224.90 o 
  -6   8   2     3528.17     3329.59    123.43 o 
  -4   8   2     3134.77     3000.74    173.55 o 
  -2   8   2     3170.09     2907.16    175.18 o 
   0   8   2     1934.73     2217.78    206.84 o 
   2   8   2     1115.39     1106.78    111.73 o 
   4   8   2      332.48      309.68     63.80 o 
   6   8   2     4723.60     5185.27    150.43 o 
   8   8   2      286.21      322.58     34.69 o 
  10   8   2       93.21      165.89     27.13 o 
  12   8   2     3169.51     3353.91    122.43 o 
  14   8   2      784.20      913.76     70.16 o 
  16   8   2     1109.95     1228.38     71.61 o 
  18   8   2     1232.85     1148.52     74.88 o 
  20   8   2     1013.54     1068.66     63.26 o 
  22   8   2     1117.56     1242.64    119.67 o 
  24   8   2       80.20       59.93     15.21 o 
  26   8   2      214.81      216.82     21.70 o 
  28   8   2      525.45      411.22     35.00 o 
 -27   9   2     1115.15     1111.25     53.31 o 
 -25   9   2      117.74      105.50     25.51 o 
 -23   9   2      530.77      541.63     60.84 o 
 -21   9   2     1267.89     1436.18    109.81 o 
 -19   9   2     2227.31     2276.59    101.16 o 
 -17   9   2       10.88       -1.98     15.82 o 
 -15   9   2      951.70     1067.28     71.46 o 
 -13   9   2      753.77      867.93     64.46 o 
 -11   9   2     1651.57     1766.10     93.67 o 
  -9   9   2     5466.14     5402.29    131.72 o 
  -7   9   2      104.10      102.27     20.29 o 
  -5   9   2     5420.58     5391.89    153.96 o 
  -3   9   2     5695.78     5797.15    163.64 o 
  -1   9   2     1267.49     1096.64     49.59 o 
   1   9   2      155.03      122.37     19.06 o 
   3   9   2      700.64      633.45     46.76 o 
   5   9   2      533.55      490.32     42.33 o 
   7   9   2      939.70      863.66     97.19 o 
   9   9   2     1711.78     1576.16     80.66 o 
  11   9   2     3094.44     3229.58    144.61 o 
  13   9   2      142.51      166.09     36.51 o 
  15   9   2      822.94      956.48     97.51 o 
  17   9   2      386.52      388.15     59.17 o 
  19   9   2     1312.76     1413.58    107.19 o 
  21   9   2      214.15      248.19     29.64 o 
  23   9   2      233.75      221.07     28.98 o 
  25   9   2      275.94      325.79     38.78 o 
 -24  10   2       34.94       21.24     14.91 o 
 -22  10   2     1357.20     1323.38     89.60 o 
 -20  10   2      526.95      530.09     46.47 o 
 -18  10   2      952.73     1012.10     62.56 o 
 -16  10   2      185.95      201.17     43.54 o 
 -14  10   2        1.87        9.90     21.41 o 
 -12  10   2      159.99      134.50     26.44 o 
 -10  10   2      655.25      686.07     86.28 o 
  -8  10   2      265.68      279.69     57.02 o 
  -6  10   2      340.22      292.18     35.73 o 
  -4  10   2      479.96      382.73     44.71 o 
  -2  10   2      111.47       74.38     30.15 o 
   0  10   2     3897.20     3827.96    141.87 o 
   2  10   2       60.25       64.23     19.04 o 
   4  10   2     4414.53     4371.54    201.99 o 
   6  10   2     1365.54     1505.12    106.48 o 
   8  10   2     2335.28     2287.00    117.21 o 
  10  10   2       18.23       13.10     17.09 o 
  12  10   2      147.22      102.46     33.23 o 
  14  10   2     2188.01     2415.77    159.35 o 
  16  10   2     2211.13     2174.72    143.85 o 
  18  10   2      243.27      247.93     43.90 o 
  20  10   2        9.33       -0.39     12.41 o 
  22  10   2      126.14      123.22     17.63 o 
  24  10   2      144.43      129.85     23.47 o 
 -21  11   2      347.74      375.46     39.00 o 
 -19  11   2       26.59       23.94      9.36 o 
 -17  11   2      761.50      722.70     84.09 o 
 -15  11   2      494.22      484.28     42.13 o 
 -13  11   2      292.66      267.50     33.00 o 
 -11  11   2      240.34      198.08     48.24 o 
  -9  11   2      617.47      578.70     47.48 o 
  -7  11   2     2512.33     2664.73    114.82 o 
  -5  11   2     1821.76     1864.04     94.58 o 
  -3  11   2       31.47       26.83     30.03 o 
  -1  11   2       40.69       31.00     19.11 o 
   1  11   2     1102.08     1203.16     71.21 o 
   3  11   2     1018.94     1007.61     73.03 o 
   5  11   2      168.90      125.31     37.48 o 
   7  11   2      256.90      186.35     42.70 o 
   9  11   2     2326.00     2312.44    155.89 o 
  11  11   2      718.91      839.66     89.59 o 
  13  11   2       20.05       -9.39     20.96 o 
  15  11   2      974.88     1031.51     87.07 o 
  17  11   2      949.60      969.21     43.98 o 
  19  11   2      754.20      724.36     44.06 o 
  21  11   2      127.07       91.06     14.32 o 
 -18  12   2       47.25       36.99     14.41 o 
 -16  12   2       51.51       27.62     17.68 o 
 -14  12   2       33.87       81.45     27.58 o 
 -12  12   2       21.17       34.23     27.56 o 
 -10  12   2       26.96       43.84     31.58 o 
  -8  12   2      125.86       86.18     16.92 o 
  -6  12   2     1394.52     1476.90     77.48 o 
  -4  12   2       88.93       99.98     27.26 o 
  -2  12   2      212.42      235.11     40.33 o 
   0  12   2      508.04      513.43     45.79 o 
   2  12   2      166.34      169.74     32.79 o 
   4  12   2      284.48      261.86     32.06 o 
   6  12   2     1069.26     1170.53     70.60 o 
   8  12   2      477.54      421.43     41.62 o 
  10  12   2        3.29       19.55     15.89 o 
  12  12   2      725.82      690.39     41.29 o 
  14  12   2      572.37      581.07     33.03 o 
  16  12   2       59.81       76.13     16.40 o 
  18  12   2      382.06      343.94     25.68 o 
 -15  13   2        0.25       -8.13     11.59 o 
 -13  13   2       30.78        6.12     14.23 o 
 -11  13   2      158.90      119.89     29.35 o 
  -9  13   2       78.66      102.92     29.87 o 
  -7  13   2      360.16      452.21     56.23 o 
  -5  13   2      115.59       82.31     17.53 o 
  -3  13   2       77.38      105.94     20.57 o 
  -1  13   2       19.70       13.97     19.76 o 
   1  13   2       89.00       24.76     35.82 o 
   3  13   2      124.83      101.78     18.94 o 
   5  13   2      124.85       73.80     17.23 o 
   7  13   2       22.79       37.95     15.40 o 
   9  13   2        3.29       10.89     11.28 o 
  11  13   2      341.97      323.17     29.00 o 
  13  13   2        0.97       -7.59      9.20 o 
  15  13   2       20.64       30.91     14.56 o 
 -10  14   2       13.77       -3.35      9.45 o 
  -8  14   2       87.81       43.64     15.02 o 
  -6  14   2      128.12      106.81     22.07 o 
  -4  14   2      359.30      384.91     26.86 o 
  -2  14   2       37.76       33.62      7.40 o 
   0  14   2        9.83       19.87     15.80 o 
   2  14   2       20.77       23.67     13.31 o 
   4  14   2       54.21       22.44     15.97 o 
   6  14   2      335.14      253.22     44.14 o 
   8  14   2       12.04       15.14      8.23 o 
 -33   1   3       30.39        5.03      8.57 o 
 -31   1   3      326.41      335.49     33.82 o 
 -29   1   3      981.95      963.67     86.76 o 
 -27   1   3      301.96      312.56     48.27 o 
 -25   1   3        6.54       -9.49     17.16 o 
 -23   1   3      131.40      169.54     25.40 o 
 -21   1   3     1048.64     1074.77     47.93 o 
 -19   1   3      373.63      368.54     28.55 o 
 -17   1   3       82.85       98.67     20.92 o 
 -15   1   3       79.75      132.94     21.78 o 
 -13   1   3      354.56      344.47     31.11 o 
 -11   1   3     2760.19     2729.50     95.36 o 
  -9   1   3     1892.74     1799.59     68.81 o 
  -7   1   3     1911.20     1982.14    195.21 o 
  -5   1   3     1979.64     1852.45    152.76 o 
  -3   1   3     2915.49     2539.93    111.76 o 
  -1   1   3     3115.56     2830.73     88.84 o 
   1   1   3    24657.07    24986.93    547.70 o 
   3   1   3    32558.18    32424.23    567.28 o 
   5   1   3     3852.94     4124.95     79.83 o 
   7   1   3      381.43      409.39     16.59 o 
   9   1   3      555.91      520.45     19.64 o 
  11   1   3     2574.77     3184.16     65.04 o 
  13   1   3     8016.23     8525.16    187.50 o 
  15   1   3     3081.96     3600.22    195.70 o 
  17   1   3      229.90      230.65     23.38 o 
  19   1   3     6265.94     6646.39    144.48 o 
  21   1   3     5101.65     5457.29    152.35 o 
  23   1   3     2204.97     2298.80    111.51 o 
  25   1   3      188.70      151.78     27.36 o 
  27   1   3      165.03      173.90     29.18 o 
  29   1   3       97.70      104.73     20.38 o 
  31   1   3      211.98      248.99     24.89 o 
  33   1   3        8.82       21.28     10.40 o 
 -32   2   3      221.66      252.08     29.54 o 
 -30   2   3       48.38       83.69     26.07 o 
 -28   2   3      153.03      145.91     21.36 o 
 -26   2   3      270.53      206.61     27.01 o 
 -24   2   3      212.50      142.64     28.05 o 
 -22   2   3     2211.03     2482.34     82.09 o 
 -20   2   3     3903.27     3930.11    140.98 o 
 -18   2   3      399.08      393.76     28.23 o 
 -16   2   3        5.31       23.91     16.80 o 
 -14   2   3        0.33        6.34      9.00 o 
 -12   2   3     1119.13      996.84    100.63 o 
 -10   2   3     4440.52     4532.76    133.34 o 
  -8   2   3     1977.03     2082.67     73.90 o 
  -6   2   3      135.73      189.30     34.35 o 
  -4   2   3    24070.62    23141.60    848.74 o 
  -2   2   3      495.55      585.20     33.96 o 
   0   2   3     1650.13     1629.45     89.87 o 
   2   2   3     5350.27     5799.10    213.03 o 
   4   2   3      125.90      148.65     18.28 o 
   6   2   3     3424.76     3720.45    113.43 o 
   8   2   3       22.29        7.01      6.48 o 
  10   2   3      301.17      391.47     19.46 o 
  12   2   3      380.79      406.70     20.97 o 
  14   2   3     2538.27     2567.15     68.96 o 
  16   2   3      713.10      745.33     43.95 o 
  18   2   3     2153.51     2152.60     73.65 o 
  20   2   3     1404.20     1491.96     67.83 o 
  22   2   3       84.29       56.27     18.48 o 
  24   2   3       37.76       39.85     17.75 o 
  26   2   3        0.85       10.29     23.31 o 
  28   2   3      269.60      246.76     29.37 o 
  30   2   3       48.21       88.06     25.95 o 
  32   2   3      814.84      720.91     56.06 o 
 -33   3   3      196.01      244.70     63.32 o 
 -31   3   3       64.78       76.97     19.58 o 
 -29   3   3      171.68      181.32     23.91 o 
 -27   3   3        5.53       18.66     14.29 o 
 -25   3   3     1208.16      990.75     55.89 o 
 -23   3   3      247.38      272.17     33.98 o 
 -21   3   3      731.09      780.78     43.53 o 
 -19   3   3     1309.02     1325.62     55.97 o 
 -17   3   3     2588.23     2581.34     95.56 o 
 -15   3   3        4.16        2.02     11.22 o 
 -13   3   3       23.20       20.96     11.07 o 
 -11   3   3       47.95       67.61     14.40 o 
  -9   3   3     1045.70     1152.42     52.88 o 
  -7   3   3     6394.26     6659.29    173.60 o 
  -5   3   3     5423.30     5285.96    140.61 o 
  -3   3   3      572.73      546.03     28.06 o 
  -1   3   3     1441.94     1636.28     51.92 o 
   1   3   3     4805.35     5098.05    213.34 o 
   3   3   3       81.90       58.26     21.44 o 
   5   3   3     2767.31     2999.97    101.00 o 
   7   3   3     3345.73     3498.39    115.61 o 
   9   3   3      514.81      499.28     33.71 o 
  11   3   3      411.71      512.22     29.07 o 
  13   3   3        1.62        5.82     12.49 o 
  15   3   3      592.35      652.08     46.57 o 
  17   3   3     1887.30     2087.01     89.45 o 
  19   3   3      622.89      609.70     38.89 o 
  21   3   3      183.90      157.47     29.48 o 
  23   3   3     1369.57     1244.40     64.12 o 
  25   3   3     1389.44     1494.09     83.30 o 
  27   3   3     1262.96     1347.35     74.28 o 
  29   3   3       83.55      116.01     32.95 o 
  31   3   3        1.06        7.24     13.21 o 
  33   3   3       38.82       46.38     14.51 o 
 -32   4   3      223.63      204.68     36.73 o 
 -30   4   3      377.40      301.64     25.21 o 
 -28   4   3        0.56       -5.26     14.12 o 
 -26   4   3       15.74      -11.71     18.43 o 
 -24   4   3      973.10     1132.50     77.77 o 
 -22   4   3       16.98        6.36     34.08 o 
 -20   4   3       70.15       89.62     26.09 o 
 -18   4   3       36.24       25.60     12.19 o 
 -16   4   3     1243.21     1290.40     50.26 o 
 -14   4   3        2.19       15.36     13.04 o 
 -12   4   3      754.96      813.08     47.23 o 
 -10   4   3     1511.89     1323.17     60.31 o 
  -8   4   3     1260.46     1184.93     54.95 o 
  -6   4   3      572.05      709.90     39.35 o 
  -4   4   3      340.93      279.85     23.28 o 
  -2   4   3        0.63        0.54     10.27 o 
   0   4   3      183.04      184.79     36.23 o 
   2   4   3       88.28       96.42     30.62 o 
   4   4   3     1883.06     2031.13     81.10 o 
   6   4   3    11781.07    12268.98    381.61 o 
   8   4   3     5368.69     6053.74    301.40 o 
  10   4   3      564.43      713.39     50.15 o 
  12   4   3      262.32      242.41     23.54 o 
  14   4   3      698.80      689.49     37.70 o 
  16   4   3        8.46       12.14     10.14 o 
  18   4   3     2632.79     2815.01    100.28 o 
  20   4   3     4075.66     4458.20    119.07 o 
  22   4   3     2421.42     2609.89     95.48 o 
  24   4   3      459.42      447.23     65.27 o 
  26   4   3      450.42      438.54     62.77 o 
  28   4   3      132.21       87.15     28.49 o 
  30   4   3       56.26       41.82     17.95 o 
  32   4   3      197.50      155.08     23.18 o 
 -31   5   3        8.40       50.45     11.36 o 
 -29   5   3       19.23       20.77     13.92 o 
 -27   5   3      159.93      162.05     24.38 o 
 -25   5   3      512.22      545.87     51.83 o 
 -23   5   3     5204.96     5121.52    187.59 o 
 -21   5   3      549.16      466.24     50.40 o 
 -19   5   3        4.75        3.31     17.46 o 
 -17   5   3     3700.58     3592.56    120.95 o 
 -15   5   3       85.62       56.16     12.89 o 
 -13   5   3      314.73      326.95     51.24 o 
 -11   5   3     2431.02     2129.06     84.84 o 
  -9   5   3      648.77      509.70     36.70 o 
  -7   5   3        2.07        5.23      7.98 o 
  -5   5   3      262.46      167.66     19.65 o 
  -3   5   3     3984.93     3869.94    185.90 o 
  -1   5   3       30.19       42.06     19.61 o 
   1   5   3        4.14      -10.99     21.99 o 
   3   5   3     2480.65     2651.81    157.24 o 
   5   5   3      626.12      807.09     51.29 o 
   7   5   3      986.73     1008.98     60.32 o 
   9   5   3      204.46      196.71     28.26 o 
  11   5   3      473.01      563.07     48.71 o 
  13   5   3       13.15       14.58     11.08 o 
  15   5   3     1689.18     1837.52     51.48 o 
  17   5   3        4.64       -0.63      9.65 o 
  19   5   3      819.71      785.82     58.33 o 
  21   5   3     1287.06     1277.56    111.35 o 
  23   5   3       79.66       98.60     37.28 o 
  25   5   3      967.97     1000.42     60.32 o 
  27   5   3     1086.54      971.72     84.25 o 
  29   5   3      289.01      368.73     44.72 o 
  31   5   3      339.69      330.28     34.04 o 
 -30   6   3     1147.60     1036.72     50.89 o 
 -28   6   3      197.51      209.88     28.94 o 
 -26   6   3       69.80       64.32     25.03 o 
 -24   6   3       16.83       12.66     20.86 o 
 -22   6   3      743.22      692.07     59.71 o 
 -20   6   3     1886.83     1908.21    104.00 o 
 -18   6   3      994.85     1100.45     76.83 o 
 -16   6   3     1578.85     1649.78     62.45 o 
 -14   6   3     2433.64     2260.96     73.82 o 
 -12   6   3     3170.42     2770.80    207.77 o 
 -10   6   3     1036.81      906.63     79.89 o 
  -8   6   3      610.02      663.22     63.06 o 
  -6   6   3     4962.83     4342.05    201.52 o 
  -4   6   3     2394.66     2297.22    137.32 o 
  -2   6   3      518.56      518.62     64.52 o 
   0   6   3      621.71      842.94     84.89 o 
   2   6   3       42.62        6.90     26.89 o 
   4   6   3     1475.82     1578.32    127.03 o 
   6   6   3     6869.32     6656.98    312.84 o 
   8   6   3     1434.43     1685.27     86.29 o 
  10   6   3        2.26       23.48     18.57 o 
  12   6   3     1374.23     1480.68     49.21 o 
  14   6   3     1434.34     1477.62     50.79 o 
  16   6   3       62.45       35.79     10.36 o 
  18   6   3      783.52      952.02     54.87 o 
  20   6   3     5373.18     5444.01    179.57 o 
  22   6   3      973.99     1003.80     95.52 o 
  24   6   3        5.48      -10.29     23.81 o 
  26   6   3      100.22      122.56     20.53 o 
  28   6   3        2.18        9.48     14.67 o 
  30   6   3       16.63       24.45     12.55 o 
 -29   7   3     1052.68     1100.45     86.25 o 
 -27   7   3      411.46      490.01     74.50 o 
 -25   7   3      342.24      286.56     46.00 o 
 -23   7   3      667.27      701.05     77.44 o 
 -21   7   3       10.13      -18.88     27.62 o 
 -19   7   3      401.92      361.01     60.81 o 
 -17   7   3     2920.43     2732.38    120.02 o 
 -15   7   3     2401.11     2174.27     81.07 o 
 -13   7   3       72.15       61.63     20.26 o 
 -11   7   3      157.95      133.26     25.28 o 
  -9   7   3    10811.48    10174.05    294.39 o 
  -7   7   3     7350.99     6452.96    272.99 o 
  -5   7   3     4837.17     4277.28    210.05 o 
  -3   7   3     1260.44     1239.56    104.60 o 
  -1   7   3     3605.57     3267.82    188.25 o 
   1   7   3    13720.64    13470.29    519.67 o 
   3   7   3      844.72     1065.44    107.08 o 
   5   7   3      797.80      800.33     98.97 o 
   7   7   3      353.62      365.28     70.41 o 
   9   7   3     2278.74     2608.42    130.78 o 
  11   7   3      251.56      308.24     31.92 o 
  13   7   3        4.82       34.87     13.77 o 
  15   7   3     2171.15     2193.98     91.45 o 
  17   7   3     1207.03     1224.09     63.86 o 
  19   7   3      132.29      129.16     22.58 o 
  21   7   3      119.36      122.26     23.89 o 
  23   7   3      201.55      210.88     39.84 o 
  25   7   3     1463.96     1466.45     68.83 o 
  27   7   3       80.66       65.73     40.20 o 
 -28   8   3      781.62      721.93     51.06 o 
 -26   8   3      217.68      211.22     34.33 o 
 -24   8   3      144.03      122.43     35.04 o 
 -22   8   3     1246.89     1069.76     95.49 o 
 -20   8   3     2016.96     2098.63    145.37 o 
 -18   8   3       76.27       49.20     38.06 o 
 -16   8   3      586.50      624.11     58.39 o 
 -14   8   3     4451.25     4746.04    172.02 o 
 -12   8   3    26691.85    27262.86    652.42 o 
 -10   8   3      382.52      392.90     33.25 o 
  -8   8   3      895.03      971.50     63.65 o 
  -6   8   3       11.10        7.95     11.82 o 
  -4   8   3    10642.14    10494.99    247.91 o 
  -2   8   3      713.28      652.57     47.43 o 
   0   8   3     2854.13     2954.84     98.85 o 
   2   8   3      965.86     1012.83     69.74 o 
   4   8   3     1652.51     1616.42    178.33 o 
   6   8   3      781.05      923.17    111.16 o 
   8   8   3       56.08      112.34     32.76 o 
  10   8   3      623.64      581.39     43.64 o 
  12   8   3     3857.32     4113.50    135.90 o 
  14   8   3     4014.84     4254.20    175.90 o 
  16   8   3      148.49      154.14     29.75 o 
  18   8   3      289.97      291.20     78.95 o 
  20   8   3      449.42      415.29     60.25 o 
  22   8   3      525.17      564.15     41.40 o 
  24   8   3        4.55      -13.17     17.15 o 
  26   8   3       61.33       45.67     10.92 o 
 -25   9   3      934.25      911.81     66.53 o 
 -23   9   3      210.68      206.97     36.28 o 
 -21   9   3        7.35       14.24     21.13 o 
 -19   9   3      430.60      464.78     41.84 o 
 -17   9   3     4725.16     4490.34    160.15 o 
 -15   9   3      765.41      744.51     59.19 o 
 -13   9   3     2956.28     2934.72    126.75 o 
 -11   9   3      180.14      235.45     34.62 o 
  -9   9   3     6187.81     6164.60    199.99 o 
  -7   9   3     2322.23     2209.21    105.15 o 
  -5   9   3     2832.40     2996.10    126.59 o 
  -3   9   3     4345.25     4363.81    132.05 o 
  -1   9   3     3504.85     3608.14    118.35 o 
   1   9   3      542.49      603.09     37.15 o 
   3   9   3      334.96      294.01     31.16 o 
   5   9   3      426.31      457.92     33.51 o 
   7   9   3     1160.42     1330.16     86.08 o 
   9   9   3      478.38      484.81     52.45 o 
  11   9   3        8.53        2.87     18.41 o 
  13   9   3     1619.19     1678.83     99.45 o 
  15   9   3       19.23        3.40     12.20 o 
  17   9   3     1103.01     1188.06     67.10 o 
  19   9   3      217.31      179.66     24.79 o 
  21   9   3     1660.69     1772.24     73.21 o 
  23   9   3      307.85      303.89     25.33 o 
  25   9   3       24.93       33.88     13.76 o 
 -24  10   3        2.21        4.48     10.66 o 
 -22  10   3      125.89      135.43     26.08 o 
 -20  10   3     1514.16     1467.24     65.63 o 
 -18  10   3     1831.66     1742.46     80.82 o 
 -16  10   3       94.35       64.50     17.72 o 
 -14  10   3      528.72      586.13     50.41 o 
 -12  10   3      737.29      828.95     59.80 o 
 -10  10   3     3309.32     3666.47    216.25 o 
  -8  10   3      355.65      376.67     41.98 o 
  -6  10   3     5419.51     5748.57    354.63 o 
  -4  10   3     2970.73     3082.42    131.54 o 
  -2  10   3     1779.69     1787.36     95.53 o 
   0  10   3        1.32        3.68     12.30 o 
   2  10   3      460.07      557.77     35.92 o 
   4  10   3     2704.75     2786.47    101.17 o 
   6  10   3      614.23      507.96     59.45 o 
   8  10   3      319.03      319.01     42.92 o 
  10  10   3      299.70      240.42     29.25 o 
  12  10   3     1370.04     1374.70     68.31 o 
  14  10   3     3004.42     3174.82    124.03 o 
  16  10   3       32.05       30.02     22.09 o 
  18  10   3     1166.95     1191.83     92.46 o 
  20  10   3       54.44       42.26     17.03 o 
  22  10   3      760.98      797.74     53.20 o 
  24  10   3      101.60       94.13     17.64 o 
 -19  11   3      635.66      515.41     32.95 o 
 -17  11   3      332.53      313.97     29.33 o 
 -15  11   3      639.15      740.20     48.49 o 
 -13  11   3        0.02      -15.15     25.21 o 
 -11  11   3     3936.20     4102.55    223.04 o 
  -9  11   3     1308.28     1548.56    128.75 o 
  -7  11   3       23.79       39.93     17.86 o 
  -5  11   3      112.56      138.80     29.41 o 
  -3  11   3       78.63       89.84     24.63 o 
  -1  11   3        6.97        3.70     18.09 o 
   1  11   3      331.44      298.29     29.15 o 
   3  11   3     1581.06     1576.35     68.58 o 
   5  11   3      814.88      776.74     50.43 o 
   7  11   3       97.50       41.26     15.05 o 
   9  11   3     2489.88     2622.37    129.86 o 
  11  11   3      774.38      794.62     62.79 o 
  13  11   3      793.24      868.09     56.53 o 
  15  11   3      841.25      935.05     53.85 o 
  17  11   3      633.82      634.31     61.88 o 
  19  11   3      252.54      209.50     22.72 o 
  21  11   3      338.71      393.53     37.02 o 
 -16  12   3       69.33       92.57     23.67 o 
 -14  12   3       23.76       25.19     14.80 o 
 -12  12   3        9.59       28.87     21.32 o 
 -10  12   3        1.43      -26.38     26.38 o 
  -8  12   3      538.85      601.86     72.08 o 
  -6  12   3     1796.36     2093.33     94.63 o 
  -4  12   3     1530.27     1432.25     77.99 o 
  -2  12   3      191.79      211.87     30.74 o 
   0  12   3       78.31       64.48     18.53 o 
   2  12   3       21.24       20.43     11.90 o 
   4  12   3       78.44       90.79     20.62 o 
   6  12   3      307.82      315.49     49.07 o 
   8  12   3      163.30      138.04     24.16 o 
  10  12   3      814.05      888.66     55.33 o 
  12  12   3      659.42      748.60     47.77 o 
  14  12   3      223.97      234.84     24.91 o 
  16  12   3        4.21       -1.80      9.52 o 
  18  12   3      296.04      276.93     20.63 o 
 -13  13   3      104.04       94.27     23.32 o 
 -11  13   3     1078.98     1335.26     87.72 o 
  -9  13   3      193.63      126.76     27.93 o 
  -7  13   3       89.85       42.67     21.57 o 
  -5  13   3      564.46      619.79     63.37 o 
  -3  13   3      697.74      846.09     51.00 o 
  -1  13   3      367.86      453.86     37.01 o 
   1  13   3       78.02       78.90     16.92 o 
   3  13   3       89.63      117.57     18.73 o 
   5  13   3        5.38        3.91     10.68 o 
   7  13   3     1614.13     1714.19    148.19 o 
   9  13   3      271.65      266.06     25.60 o 
  11  13   3       39.69       37.34     11.45 o 
  13  13   3       68.60       68.15     19.52 o 
  -6  14   3      981.62     1048.40     63.10 o 
  -4  14   3      107.82       79.13     16.97 o 
   2  14   3      263.52      314.15     36.64 o 
   4  14   3      180.74      201.83     29.48 o 
   6  14   3      254.47      241.97     29.75 o 
 -32   0   4     8558.76     8658.73    325.65 o 
 -30   0   4     2919.44     3039.32    270.12 o 
 -28   0   4     1782.67     1680.06    139.46 o 
 -26   0   4        9.96       46.31     38.76 o 
 -24   0   4      778.23      740.78     63.30 o 
 -22   0   4    11502.58    11721.54    344.97 o 
 -20   0   4     2821.31     2923.89    112.03 o 
 -18   0   4     8177.52     7814.43    213.71 o 
 -16   0   4    13048.80    13060.40    481.90 o 
 -14   0   4    10227.36     9007.67    349.71 o 
 -12   0   4      769.49      742.15     66.54 o 
 -10   0   4        7.50       27.78     16.04 o 
  -8   0   4    10804.25     9751.18    348.34 o 
  -6   0   4      289.49      157.64     30.18 o 
  -4   0   4      396.40      368.16     43.92 o 
  -2   0   4     3995.35     4866.79    200.02 o 
   0   0   4      551.68      800.96     61.71 o 
   2   0   4      304.93      388.06     41.73 o 
   4   0   4    46917.84    47609.54   1445.34 o 
   6   0   4        7.26       17.10     17.66 o 
   8   0   4     2890.64     3089.94     81.02 o 
  10   0   4     3158.11     3088.89    104.46 o 
  12   0   4    12883.76    14973.40    562.30 o 
  14   0   4     7339.81     7796.20    307.88 o 
  16   0   4     5420.93     5568.59    176.66 o 
  18   0   4     3870.05     3729.68    112.72 o 
  20   0   4       19.39       20.33     14.83 o 
  22   0   4     3738.41     3599.26    143.40 o 
  24   0   4     1443.76     1344.46     80.01 o 
  26   0   4     1165.32     1099.40     68.20 o 
  28   0   4      600.02      558.36     43.54 o 
  30   0   4     1981.34     1986.47    105.63 o 
 -33   1   4      141.88      163.28     18.38 o 
 -31   1   4      612.76      578.21     37.33 o 
 -29   1   4      312.03      247.72     30.17 o 
 -27   1   4     7143.20     7651.92    278.45 o 
 -25   1   4      212.25      243.30     31.56 o 
 -23   1   4      375.09      347.28     39.46 o 
 -21   1   4      119.26      131.06     19.30 o 
 -19   1   4     4854.26     4985.08    105.53 o 
 -17   1   4     8355.21     8570.49    202.68 o 
 -15   1   4      150.99      156.14     26.73 o 
 -13   1   4     3039.78     2988.19    110.56 o 
 -11   1   4     7419.54     7140.08    471.04 o 
  -9   1   4     4289.93     3811.68    192.19 o 
  -7   1   4        9.02       21.32     10.50 o 
  -5   1   4     1490.52     1396.34    103.05 o 
  -3   1   4     6075.21     5458.53    499.51 o 
  -1   1   4     7803.68     7163.97    193.03 o 
   1   1   4     3719.62     3537.72    112.81 o 
   3   1   4      302.84      276.35     19.03 o 
   5   1   4      448.65      421.25     25.54 o 
   7   1   4    11850.51    12378.86    209.37 o 
   9   1   4    22956.30    26653.25    462.11 o 
  11   1   4      964.90     1187.93     40.80 o 
  13   1   4      876.15      864.48     41.85 o 
  15   1   4     2482.09     2451.09    141.51 o 
  17   1   4     5431.48     5668.46    177.27 o 
  19   1   4       92.91       42.44     17.64 o 
  21   1   4     4822.71     4639.26    118.49 o 
  23   1   4     1812.36     1832.58     67.38 o 
  25   1   4     6440.54     6655.18    148.84 o 
  27   1   4     3451.67     3424.55     90.19 o 
  29   1   4     1946.82     1783.33     73.50 o 
  31   1   4      431.09      406.13     39.93 o 
 -32   2   4     1374.51     1395.69     51.20 o 
 -30   2   4     1327.91     1446.91     77.51 o 
 -28   2   4       14.67       35.58     16.92 o 
 -26   2   4       53.84       75.23     17.83 o 
 -24   2   4      180.52      201.51     28.57 o 
 -22   2   4      441.15      466.53     46.58 o 
 -20   2   4      717.64      630.29     36.71 o 
 -18   2   4     1395.01     1352.80     56.53 o 
 -16   2   4     1388.72     1205.73     56.75 o 
 -14   2   4    10656.71    10677.69    509.70 o 
 -12   2   4      266.47      288.03     30.79 o 
 -10   2   4     6148.00     5907.23    292.88 o 
  -8   2   4      263.85      138.72     19.27 o 
  -6   2   4     1013.23      813.84     43.65 o 
  -4   2   4      940.17      796.87     40.56 o 
  -2   2   4      134.26       68.11     10.32 o 
   0   2   4       20.32       21.81      8.36 o 
   2   2   4      191.08      154.01     64.26 o 
   4   2   4       87.01       97.06     16.89 o 
   6   2   4     3782.18     3984.05    186.34 o 
   8   2   4       11.25       20.18     16.98 o 
  10   2   4     4352.28     4494.80    114.72 o 
  12   2   4     5329.25     5649.85    138.26 o 
  14   2   4       14.17       15.09     14.83 o 
  16   2   4     2108.26     2197.23     84.07 o 
  18   2   4      563.53      471.50     32.40 o 
  20   2   4     3876.36     3948.74    107.39 o 
  22   2   4     1514.75     1589.47     73.39 o 
  24   2   4      237.50      209.80     27.03 o 
  26   2   4      100.88       97.91     18.75 o 
  28   2   4       49.82       37.13     16.24 o 
  30   2   4      985.73      997.19     73.11 o 
  32   2   4       48.98       25.75      9.82 o 
 -31   3   4       13.25       -2.56     12.02 o 
 -29   3   4     1255.21     1218.99     55.00 o 
 -27   3   4      322.36      293.71     31.67 o 
 -25   3   4     1878.98     1919.34     87.63 o 
 -23   3   4      106.11       69.81     30.29 o 
 -21   3   4     3711.48     3573.05    128.22 o 
 -19   3   4     7689.65     7873.02    173.20 o 
 -17   3   4     6520.38     6769.53    158.55 o 
 -15   3   4        2.32       19.43     13.77 o 
 -13   3   4        6.94       10.34     15.19 o 
 -11   3   4     2052.36     1702.47     75.74 o 
  -9   3   4    12152.90    11610.62    393.11 o 
  -7   3   4     2969.65     3090.06    113.30 o 
  -5   3   4     9259.45     8920.82    316.14 o 
  -3   3   4       49.94       80.08     24.54 o 
  -1   3   4     5736.21     5949.30    250.46 o 
   1   3   4     1535.88     1366.85     97.46 o 
   3   3   4     5756.46     5954.50    256.86 o 
   5   3   4     8337.20     8721.63    345.23 o 
   7   3   4    20009.68    21574.05    508.11 o 
   9   3   4     9407.77    11004.94    290.85 o 
  11   3   4      488.86      462.37     32.21 o 
  13   3   4     3621.12     3851.18    110.13 o 
  15   3   4     1274.35     1265.08     44.37 o 
  17   3   4      304.60      324.96     21.08 o 
  19   3   4     3450.29     3400.07     97.78 o 
  21   3   4     6105.19     6266.58    170.45 o 
  23   3   4     1939.15     1944.01     81.26 o 
  25   3   4      104.46      124.80     20.49 o 
  27   3   4      427.10      383.59     49.04 o 
  29   3   4       98.12      134.73     28.05 o 
  31   3   4     1687.64     1787.15     92.68 o 
 -32   4   4      908.56      844.29     62.03 o 
 -30   4   4      114.13      162.97     21.20 o 
 -28   4   4      238.34      226.28     28.96 o 
 -26   4   4       10.04       27.26     15.89 o 
 -24   4   4      106.30      138.39     25.97 o 
 -22   4   4     1113.24      928.64     72.56 o 
 -20   4   4     2578.16     2692.02    129.28 o 
 -18   4   4        1.39       18.23     12.15 o 
 -16   4   4     1863.19     1718.40     64.22 o 
 -14   4   4     2176.72     2140.30    119.56 o 
 -12   4   4     1186.72     1024.00     58.04 o 
 -10   4   4     5710.72     5487.83    163.01 o 
  -8   4   4     1143.53      952.65     51.23 o 
  -6   4   4    10789.56    10714.59    397.29 o 
  -4   4   4     3082.31     3092.38    162.57 o 
  -2   4   4     3221.36     3486.33    178.25 o 
   0   4   4      200.78      218.99     42.48 o 
   2   4   4      290.99      219.90     45.31 o 
   4   4   4      709.93      678.25     76.09 o 
   6   4   4     2487.99     2803.77    168.34 o 
   8   4   4     6957.85     6960.40    209.87 o 
  10   4   4       15.24       17.64     17.50 o 
  12   4   4     1007.39     1029.37     60.89 o 
  14   4   4      142.39       99.62     11.50 o 
  16   4   4     4243.28     4407.88     89.76 o 
  18   4   4     1333.23     1381.99     45.67 o 
  20   4   4      331.05      353.93     33.81 o 
  22   4   4       24.30       29.74     20.96 o 
  24   4   4      861.98      900.21     62.06 o 
  26   4   4      589.86      530.79     43.24 o 
  28   4   4      700.08      681.64     65.69 o 
  30   4   4      719.15      769.62     58.93 o 
 -29   5   4      392.05      315.28     30.21 o 
 -27   5   4       18.74       40.85     18.14 o 
 -25   5   4      849.55      779.15     63.45 o 
 -23   5   4      414.83      383.03     43.76 o 
 -21   5   4      414.97      390.92     46.71 o 
 -19   5   4     1595.40     1526.62     91.91 o 
 -17   5   4     1021.26     1138.17     59.15 o 
 -15   5   4      888.49      937.15     51.98 o 
 -13   5   4       41.55       54.18     16.62 o 
 -11   5   4      970.57      793.84     68.94 o 
  -9   5   4       62.10       90.41     24.42 o 
  -7   5   4       17.75       -2.17     20.53 o 
  -5   5   4     1280.88     1283.08     98.73 o 
  -3   5   4     4416.23     3890.37    197.33 o 
  -1   5   4     1144.35      946.16     88.27 o 
   1   5   4      578.98      483.56     63.35 o 
   3   5   4      173.68      151.56     40.68 o 
   5   5   4     4507.76     4384.20    232.72 o 
   7   5   4     4876.77     4901.59    253.26 o 
   9   5   4        3.35       16.13     15.76 o 
  11   5   4      156.56      126.82     18.91 o 
  13   5   4     3619.75     3753.04    118.67 o 
  15   5   4     3112.87     3284.01     92.65 o 
  17   5   4      469.52      483.68     31.75 o 
  19   5   4     1435.36     1305.77     64.81 o 
  21   5   4     1605.15     1661.77     69.30 o 
  23   5   4     1162.08     1232.88    106.98 o 
  25   5   4        3.04       27.24     23.72 o 
  27   5   4      323.64      289.50     43.00 o 
  29   5   4        4.84       -9.85     15.30 o 
 -28   6   4      437.19      438.23     36.05 o 
 -26   6   4      174.43      169.23     28.78 o 
 -24   6   4      322.82      310.78     52.16 o 
 -22   6   4     1068.53     1210.73    107.82 o 
 -20   6   4      178.74      235.26     36.64 o 
 -18   6   4        0.87       10.62     33.14 o 
 -16   6   4     1485.95     1473.85    110.92 o 
 -14   6   4     2903.17     2690.56    118.98 o 
 -12   6   4      643.26      569.79     49.28 o 
 -10   6   4        0.72       -0.50     15.69 o 
  -8   6   4     6102.63     5716.96    252.17 o 
  -6   6   4     3193.85     3000.63    167.32 o 
  -4   6   4      605.30      432.80     58.92 o 
  -2   6   4      238.33      190.51     43.79 o 
   0   6   4     4077.87     4182.14    223.39 o 
   2   6   4     1182.33     1247.05    115.07 o 
   4   6   4        7.32       12.54     24.19 o 
   6   6   4     2850.57     2790.54    186.58 o 
   8   6   4     4934.53     4968.70    269.61 o 
  10   6   4    11642.81    11876.87    717.51 o 
  12   6   4       24.17       23.83     11.74 o 
  14   6   4     1303.48     1389.09     60.56 o 
  16   6   4       35.65       60.51     46.69 o 
  18   6   4     2404.68     2510.57    118.84 o 
  20   6   4      168.51      206.40     29.03 o 
  22   6   4     1607.65     1623.17    104.06 o 
  24   6   4      825.51      894.13     83.34 o 
  26   6   4       69.55       69.09     15.33 o 
  28   6   4      111.88      135.60     24.97 o 
 -27   7   4      500.74      446.26     36.21 o 
 -25   7   4      462.46      473.69     43.54 o 
 -23   7   4      315.83      267.50     47.04 o 
 -21   7   4      405.91      473.67     67.53 o 
 -19   7   4      427.18      545.96     73.25 o 
 -17   7   4     1031.29     1087.52     69.81 o 
 -15   7   4     2082.74     1908.33     98.09 o 
 -13   7   4     1281.65     1183.88     75.61 o 
 -11   7   4     2084.19     1993.06     99.23 o 
  -9   7   4      493.61      456.36     45.02 o 
  -7   7   4       81.08      110.88     20.23 o 
  -5   7   4     1955.62     1908.58    128.81 o 
  -3   7   4     3757.81     3664.38    181.43 o 
  -1   7   4     9008.63     8681.59    208.26 o 
   1   7   4      701.48      570.02     52.62 o 
   3   7   4     3042.03     3007.03    101.74 o 
   5   7   4      343.63      258.76     28.77 o 
   7   7   4      117.18      103.70     20.82 o 
   9   7   4      192.28      174.82     23.53 o 
  11   7   4      590.35      495.31     34.35 o 
  13   7   4     2767.47     2876.64    126.54 o 
  15   7   4     3299.84     3609.63    147.63 o 
  17   7   4      684.31      752.16     61.81 o 
  19   7   4       38.43       45.07     15.33 o 
  21   7   4        8.01       44.68     15.15 o 
  23   7   4     2994.28     3401.79    175.22 o 
  25   7   4       31.32       34.56     31.77 o 
  27   7   4       93.42       85.72     19.91 o 
 -26   8   4      347.61      396.93     42.14 o 
 -24   8   4      303.77      309.89     42.72 o 
 -22   8   4      443.51      345.96     50.50 o 
 -20   8   4      373.82      354.27     55.59 o 
 -18   8   4      264.13      283.79     41.87 o 
 -16   8   4     2324.12     2305.23    107.69 o 
 -14   8   4      366.51      296.25     43.50 o 
 -12   8   4        1.29       20.89     21.01 o 
 -10   8   4      909.62      831.57     61.70 o 
  -8   8   4     5626.23     5454.09    185.94 o 
  -6   8   4      934.81      931.74     72.17 o 
  -4   8   4      539.10      499.89     39.41 o 
  -2   8   4     1674.05     1552.39     72.07 o 
   0   8   4      159.70      203.95     28.79 o 
   2   8   4      165.83      125.26     21.17 o 
   4   8   4     1632.66     1574.86     73.39 o 
   6   8   4      249.05      249.73     29.18 o 
   8   8   4      520.88      584.66     55.95 o 
  10   8   4     3479.95     3482.12    121.43 o 
  12   8   4      927.40      831.04     50.25 o 
  14   8   4      267.79      277.05     30.69 o 
  16   8   4       64.37       14.71     22.49 o 
  18   8   4     2182.53     2296.57    102.22 o 
  20   8   4      232.82      230.16     28.69 o 
  22   8   4        0.81       -2.97     10.70 o 
  24   8   4      102.80      120.30     17.61 o 
 -25   9   4        0.84        8.50     10.50 o 
 -23   9   4      145.34      129.94     25.95 o 
 -21   9   4     1213.53     1323.97     96.03 o 
 -19   9   4     1910.14     1940.74     84.83 o 
 -17   9   4     1417.59     1373.10     80.80 o 
 -15   9   4      963.65     1056.78     68.24 o 
 -13   9   4      286.32      279.76     35.57 o 
 -11   9   4     1226.21     1219.99     75.59 o 
  -9   9   4      105.88      142.47     42.33 o 
  -7   9   4      715.80      706.97     58.92 o 
  -5   9   4      194.50      183.33     41.95 o 
  -3   9   4    15504.50    15687.22    415.67 o 
  -1   9   4       75.55       59.43     23.03 o 
   1   9   4       20.69       29.17     13.68 o 
   3   9   4     1652.86     1647.18     73.54 o 
   5   9   4     7363.25     7743.74    248.76 o 
   7   9   4     1565.64     1668.66     77.71 o 
   9   9   4       67.84       40.99     18.67 o 
  11   9   4      227.26      264.50     30.69 o 
  13   9   4       15.61       30.60     13.91 o 
  15   9   4      219.30      248.85     37.21 o 
  17   9   4     1100.03     1191.87     98.71 o 
  19   9   4       19.25       28.46     20.67 o 
  21   9   4      325.83      349.87     41.86 o 
  23   9   4      135.66      157.22     16.59 o 
 -22  10   4      503.04      517.90     44.19 o 
 -20  10   4       83.24       99.39     24.07 o 
 -18  10   4      146.72      128.26     19.81 o 
 -16  10   4      123.91      151.90     23.60 o 
 -14  10   4      660.36      691.91     51.31 o 
 -12  10   4       11.82       28.47     25.89 o 
 -10  10   4     1045.58      990.72    102.23 o 
  -8  10   4     1128.72     1352.56    123.34 o 
  -6  10   4     1841.56     1998.57    102.92 o 
  -4  10   4      775.23      837.73     64.31 o 
  -2  10   4     5857.90     5902.86    202.88 o 
   0  10   4      184.81      191.43     25.07 o 
   2  10   4     2512.43     2523.96     92.76 o 
   4  10   4     1923.59     2023.77     72.22 o 
   6  10   4      809.31      820.92     43.94 o 
   8  10   4       56.77       32.36     21.73 o 
  10  10   4     2005.66     2105.86     86.31 o 
  12  10   4     1219.73     1265.58     62.76 o 
  14  10   4      301.28      329.90     29.98 o 
  16  10   4      957.71      981.03     85.69 o 
  18  10   4       35.78       12.63     17.40 o 
  20  10   4     1019.89      894.41     64.47 o 
  22  10   4     1903.48     1875.65     93.22 o 
 -17  11   4        1.29      -14.30     14.59 o 
 -15  11   4       98.22      108.23     31.89 o 
 -13  11   4      172.88      181.46     39.56 o 
 -11  11   4      162.14      218.20     50.74 o 
  -9  11   4        6.67       43.56     25.73 o 
  -7  11   4       67.72       52.36     27.33 o 
  -5  11   4      152.48      152.95     28.33 o 
  -3  11   4       91.46       98.76     25.43 o 
  -1  11   4      348.61      391.56     58.95 o 
   1  11   4      571.16      497.74     36.40 o 
   3  11   4        1.96      -12.31     13.03 o 
   5  11   4        3.60      -18.68     18.68 o 
   7  11   4      371.26      324.88     32.36 o 
   9  11   4      373.16      370.02     33.24 o 
  11  11   4      328.94      286.64     28.52 o 
  13  11   4      134.43      113.83     19.88 o 
  15  11   4        1.61       -0.08     16.43 o 
  17  11   4      369.01      375.18     43.09 o 
  19  11   4      271.46      227.92     20.58 o 
 -16  12   4      729.13      661.71     48.47 o 
 -14  12   4        2.32        8.23     16.18 o 
 -12  12   4      358.96      355.34     48.10 o 
 -10  12   4       51.78       46.07     24.61 o 
  -8  12   4        5.62        8.84     20.24 o 
  -6  12   4      583.19      547.07     66.66 o 
  -4  12   4      361.67      396.64     57.87 o 
  -2  12   4      151.58      137.48     25.55 o 
   0  12   4       36.23       34.55     17.12 o 
   2  12   4       75.86       59.81     16.23 o 
   4  12   4      112.63       60.88     15.53 o 
   6  12   4      226.61      213.63     22.70 o 
   8  12   4      343.75      319.21     32.33 o 
  10  12   4        2.30        6.07     10.23 o 
  12  12   4      164.93      180.03     20.73 o 
  14  12   4       63.43       64.50     20.72 o 
  16  12   4      393.59      383.95     25.05 o 
 -11  13   4       18.12       -7.71     17.04 o 
  -9  13   4      676.12      766.06     62.27 o 
  -7  13   4        0.11       -8.92     13.38 o 
  -5  13   4        3.28       -9.55     14.04 o 
  -3  13   4       77.46      103.42     26.84 o 
  -1  13   4       80.76       28.36     18.49 o 
   1  13   4       10.26       -2.92     11.75 o 
   3  13   4       14.63        9.20     16.58 o 
   5  13   4        2.80       12.90      8.86 o 
   7  13   4        2.46        5.55      8.99 o 
   9  13   4      104.45       81.57     17.84 o 
  11  13   4        0.91       10.37      8.95 o 
 -31   1   5       14.49       -3.21     14.18 o 
 -29   1   5      622.35      675.40     40.88 o 
 -27   1   5        0.57       19.78     14.22 o 
 -25   1   5     1214.52     1272.12     65.84 o 
 -23   1   5      592.03      637.31     40.08 o 
 -21   1   5        1.03       -0.49     16.01 o 
 -19   1   5       11.33       19.34     10.28 o 
 -17   1   5     7368.30     7725.84    194.76 o 
 -15   1   5     2462.47     2388.95     81.57 o 
 -13   1   5     3280.25     3278.69    123.59 o 
 -11   1   5      486.08      432.07     37.84 o 
  -9   1   5      191.74      184.44     23.70 o 
  -7   1   5     1710.60     1138.13     98.77 o 
  -5   1   5     1437.61     1222.96    142.55 o 
  -3   1   5     3256.29     2978.85    260.45 o 
  -1   1   5    10508.79    11222.55    298.21 o 
   1   1   5     9386.86     9497.97    431.75 o 
   3   1   5       53.92       42.94     17.01 o 
   5   1   5     3266.14     3653.71     96.77 o 
   7   1   5    16521.65    18024.36    313.38 o 
   9   1   5        4.85        2.87      9.23 o 
  11   1   5       77.48       59.80     23.31 o 
  13   1   5      108.37      122.23     48.01 o 
  15   1   5       24.55       28.68     11.04 o 
  17   1   5       58.26       63.77     15.29 o 
  19   1   5     1208.74     1183.47     61.90 o 
  21   1   5      904.78      897.41     53.54 o 
  23   1   5     1674.82     1501.57     69.39 o 
  25   1   5     1490.48     1438.00     64.60 o 
  27   1   5      213.50      229.87     23.35 o 
  29   1   5      364.88      328.13     38.01 o 
 -30   2   5        1.12        9.91     13.36 o 
 -28   2   5       46.16       64.39     14.72 o 
 -26   2   5       18.83       13.37     15.86 o 
 -24   2   5      122.18      123.76     24.30 o 
 -22   2   5      506.08      548.83     40.58 o 
 -20   2   5        9.12        5.84     16.94 o 
 -18   2   5        3.37        3.84     11.44 o 
 -16   2   5     1681.51     1586.47     73.16 o 
 -14   2   5      117.00       98.27     20.85 o 
 -12   2   5     2406.11     2353.96     99.03 o 
 -10   2   5      277.33      311.05     32.97 o 
  -8   2   5      175.07      142.30     21.33 o 
  -6   2   5     4646.90     4493.53    284.26 o 
  -4   2   5     1414.67     1473.88    104.32 o 
  -2   2   5       74.05       50.15     23.86 o 
   0   2   5     2806.36     2966.78    162.29 o 
   2   2   5     4401.86     4760.80    223.79 o 
   4   2   5     2674.76     3133.48    349.84 o 
   6   2   5     8385.22     9726.90    379.55 o 
   8   2   5      356.36      362.82     51.40 o 
  10   2   5     1016.36     1234.61     94.00 o 
  12   2   5      288.15      283.67     42.84 o 
  14   2   5      100.84      122.04     16.18 o 
  16   2   5        4.40       29.39     12.18 o 
  18   2   5      238.32      229.09     24.15 o 
  20   2   5      317.78      332.88     33.72 o 
  22   2   5       92.50       87.02     18.85 o 
  24   2   5     2645.32     2634.08     94.11 o 
  26   2   5      807.55      835.53     45.70 o 
  28   2   5      235.36      243.36     54.01 o 
  30   2   5        5.05      -11.18     11.18 o 
 -31   3   5       63.20       11.61     14.96 o 
 -29   3   5      222.36      240.75     20.57 o 
 -27   3   5       47.48       48.12     19.22 o 
 -25   3   5      313.84      290.74     30.68 o 
 -23   3   5      384.08      346.10     37.93 o 
 -21   3   5      107.63       85.54     19.50 o 
 -19   3   5     2928.52     3005.05    138.54 o 
 -17   3   5       68.72       67.60     15.41 o 
 -15   3   5     1657.08     1571.12     62.70 o 
 -13   3   5     1562.46     1478.06     56.79 o 
 -11   3   5      811.16      807.77     53.17 o 
  -9   3   5      814.92      789.78     75.62 o 
  -7   3   5        1.39       11.57     16.06 o 
  -5   3   5     2775.86     3011.55    164.16 o 
  -3   3   5     1872.58     1885.72    125.00 o 
  -1   3   5     2336.54     2542.16    152.66 o 
   1   3   5      341.88      289.76     48.33 o 
   3   3   5       30.79       31.07     24.16 o 
   5   3   5      137.45      109.77     30.32 o 
   7   3   5       80.14       87.57     31.14 o 
   9   3   5       21.03       27.04     19.89 o 
  11   3   5       97.09       96.35     21.67 o 
  13   3   5      244.14      250.31     17.94 o 
  15   3   5      251.16      256.36     19.24 o 
  17   3   5      762.11      797.08     34.72 o 
  19   3   5        7.04       11.15     19.38 o 
  21   3   5       29.89       21.36     15.17 o 
  23   3   5      358.74      330.21     32.49 o 
  25   3   5       27.25       24.95     12.89 o 
  27   3   5      617.13      656.20     90.88 o 
  29   3   5       36.75       34.25     14.23 o 
 -28   4   5        4.69       61.53     60.04 o 
 -26   4   5        9.16       -9.32     13.15 o 
 -24   4   5      620.23      652.40     48.19 o 
 -22   4   5       17.64       32.95     17.53 o 
 -20   4   5      897.41      795.23     64.48 o 
 -18   4   5     1047.99     1171.10     80.84 o 
 -16   4   5     1182.90     1216.88     62.33 o 
 -14   4   5      120.00      176.67     24.58 o 
 -12   4   5     1738.87     1468.52     66.28 o 
 -10   4   5     2456.50     2327.38    140.59 o 
  -8   4   5      199.68      169.38     36.68 o 
  -6   4   5      627.36      684.47     72.77 o 
  -4   4   5     1297.55     1273.05    102.11 o 
  -2   4   5       84.80      148.82     34.47 o 
   0   4   5     2197.32     2402.81    154.74 o 
   2   4   5      424.01      429.42     64.02 o 
   4   4   5        3.65       -8.91     23.15 o 
   6   4   5     1803.05     1863.76    138.99 o 
   8   4   5      490.47      438.43     64.37 o 
  10   4   5       32.15       26.13     11.92 o 
  12   4   5        5.60       -6.34     14.43 o 
  14   4   5       24.28       10.58      9.17 o 
  16   4   5      316.30      275.35     21.59 o 
  18   4   5       13.32       20.54     11.98 o 
  20   4   5       52.79       14.09     13.83 o 
  22   4   5        0.13        4.18     13.73 o 
  24   4   5      124.18       97.54     48.17 o 
  26   4   5       11.27       14.67     13.71 o 
  28   4   5      181.85      197.95     31.65 o 
  30   4   5      161.68      157.49     21.40 o 
 -29   5   5      271.60      224.08     27.83 o 
 -27   5   5      447.79      442.32     49.77 o 
 -25   5   5      295.39      248.23     49.19 o 
 -23   5   5      503.20      444.72     44.03 o 
 -21   5   5        5.15      -16.54     18.85 o 
 -19   5   5     6247.96     5994.49    206.06 o 
 -17   5   5      576.63      557.83    121.33 o 
 -15   5   5      391.99      385.30     49.79 o 
 -13   5   5      969.51      960.81    112.19 o 
 -11   5   5      362.73      226.44     27.18 o 
  -9   5   5      328.71      349.59     30.78 o 
  -7   5   5       53.42      114.42     30.42 o 
  -5   5   5      661.70      516.75     64.82 o 
  -3   5   5      817.44      849.51     87.23 o 
  -1   5   5        6.12       -3.22     24.59 o 
   1   5   5      104.82      104.41     40.88 o 
   3   5   5      386.13      366.42     61.56 o 
   5   5   5     1357.35     1305.73    119.46 o 
   7   5   5     3244.83     3281.91    132.37 o 
   9   5   5     1467.19     1467.55     55.91 o 
  11   5   5      682.89      709.99     38.36 o 
  13   5   5     1179.84     1225.90     46.67 o 
  15   5   5      251.33      251.22     29.95 o 
  17   5   5       32.57       40.95     12.93 o 
  19   5   5      428.34      429.03     31.28 o 
  21   5   5      769.38      781.19     46.62 o 
  23   5   5       79.59       80.24     20.85 o 
  25   5   5     2622.85     2820.39    153.86 o 
  27   5   5      298.41      293.50     38.82 o 
  29   5   5      531.51      517.91     41.26 o 
 -28   6   5       10.39       12.17     11.66 o 
 -26   6   5       70.67       48.85     18.96 o 
 -24   6   5     1556.48     1605.97    114.16 o 
 -22   6   5      578.53      698.31     80.27 o 
 -20   6   5       10.18       -4.90     27.24 o 
 -18   6   5     1698.75     1626.16    132.94 o 
 -16   6   5     1348.21     1375.20    120.37 o 
 -14   6   5     1300.73     1240.92     77.21 o 
 -12   6   5      253.85      257.85     35.89 o 
 -10   6   5     1348.55     1388.21     63.79 o 
  -8   6   5     3358.76     3142.44    103.44 o 
  -6   6   5     2603.17     2284.48     87.45 o 
  -4   6   5      518.91      463.72     37.59 o 
  -2   6   5      239.05      210.18     22.70 o 
   0   6   5     1425.84     1336.50     55.68 o 
   2   6   5     7940.62     7808.76    170.02 o 
   4   6   5     1485.22     1344.00     64.89 o 
   6   6   5     2594.01     2765.82     72.96 o 
   8   6   5     4991.49     4763.90    104.03 o 
  10   6   5     4736.53     4984.71    144.05 o 
  12   6   5      510.75      492.87     29.55 o 
  14   6   5      996.00      901.39     57.20 o 
  16   6   5     1248.31     1309.27     82.15 o 
  18   6   5     1232.06     1282.36     80.42 o 
  20   6   5      109.77      131.33     39.95 o 
  22   6   5      143.83       93.91     28.03 o 
  24   6   5       26.70       -3.79     21.33 o 
  26   6   5      350.09      477.47     49.03 o 
  28   6   5      366.65      409.98     36.09 o 
 -27   7   5       66.90       55.47     15.93 o 
 -25   7   5      908.47      913.77     72.28 o 
 -23   7   5      337.33      396.40     53.94 o 
 -21   7   5      471.01      560.37     68.41 o 
 -19   7   5       20.36       44.47     29.59 o 
 -17   7   5      762.20      815.77     90.73 o 
 -15   7   5      773.23      743.91     83.39 o 
 -13   7   5     4671.16     4442.00    291.55 o 
 -11   7   5     1879.34     1780.89    118.86 o 
  -9   7   5      165.34      110.48     19.66 o 
  -7   7   5      935.28     1054.70    133.12 o 
  -5   7   5       71.41       52.54     15.82 o 
  -3   7   5      417.34      365.39     34.58 o 
  -1   7   5     3868.44     3686.53    121.52 o 
   1   7   5     2436.55     2475.14    111.34 o 
   3   7   5        3.60        9.12     17.29 o 
   5   7   5      198.28      201.69     27.72 o 
   7   7   5     7655.27     7191.16    234.01 o 
   9   7   5        5.40       24.18     14.22 o 
  11   7   5     2121.74     2519.39    118.32 o 
  13   7   5       65.81       61.51     37.37 o 
  15   7   5      615.47      665.05     57.70 o 
  17   7   5       84.50      113.71     26.70 o 
  19   7   5        9.39       40.44     16.66 o 
  21   7   5      194.87      190.74     25.97 o 
  23   7   5      535.09      481.75     85.41 o 
  25   7   5       50.58       59.26     10.96 o 
 -24   8   5      577.72      625.08     56.09 o 
 -22   8   5     1864.94     1887.08    116.11 o 
 -20   8   5      666.18      780.36     78.36 o 
 -18   8   5      914.62      838.50     84.76 o 
 -16   8   5     3672.63     3604.11    137.16 o 
 -14   8   5     3577.63     3465.72    138.99 o 
 -12   8   5      182.52      220.06     33.41 o 
 -10   8   5      121.85       94.94     22.85 o 
  -8   8   5      304.36      312.19     60.17 o 
  -6   8   5     7996.18     7655.93    354.77 o 
  -4   8   5       86.04       38.11     20.17 o 
  -2   8   5     4005.57     3960.33    152.43 o 
   0   8   5      917.51      936.29     57.41 o 
   2   8   5     9019.30     8749.25    265.47 o 
   4   8   5     6253.68     6040.68    201.84 o 
   6   8   5     2688.63     2512.21    113.41 o 
   8   8   5     2817.36     2846.83    118.51 o 
  10   8   5     2741.18     2730.79    122.50 o 
  12   8   5     2799.53     3114.38    203.50 o 
  14   8   5     2843.53     3011.18    212.20 o 
  16   8   5     2454.45     2595.89     94.83 o 
  18   8   5        4.34       30.97     16.89 o 
  20   8   5      200.39      198.45     28.89 o 
  22   8   5      482.94      369.41     37.97 o 
  24   8   5      637.61      554.85     42.11 o 
 -23   9   5       86.00       78.47     18.03 o 
 -21   9   5      779.75      836.73     66.23 o 
 -19   9   5     1060.28     1074.61     83.21 o 
 -17   9   5       76.16       94.88     19.79 o 
 -15   9   5      351.00      322.34     35.99 o 
 -13   9   5        5.91       17.54     14.77 o 
 -11   9   5     3688.14     3774.61    216.03 o 
  -9   9   5     1627.47     1732.85    140.61 o 
  -7   9   5      942.51      972.17    105.43 o 
  -5   9   5       24.19       34.97     31.64 o 
  -3   9   5     1635.64     1610.33     93.49 o 
  -1   9   5     1808.76     1855.66    100.64 o 
   1   9   5     2350.79     2365.69     90.34 o 
   3   9   5      979.78     1047.11     57.79 o 
   5   9   5     4170.15     4114.78    155.65 o 
   7   9   5      436.13      447.49     38.72 o 
   9   9   5        1.27        7.20     20.19 o 
  11   9   5     3183.24     3375.57    112.28 o 
  13   9   5      992.66     1046.43     73.46 o 
  15   9   5     2533.14     2486.15    113.96 o 
  17   9   5       77.36       52.37     23.11 o 
  19   9   5     1648.16     1692.12    102.61 o 
  21   9   5       56.51       59.52     17.62 o 
 -20  10   5       99.77       61.71     15.66 o 
 -18  10   5      189.76      136.79     17.15 o 
 -16  10   5     2446.26     2330.54     87.53 o 
 -14  10   5     1114.54     1147.35     94.21 o 
 -12  10   5      322.19      424.76     62.14 o 
 -10  10   5     1953.22     1998.04    144.34 o 
  -8  10   5     1774.40     1850.89    142.56 o 
  -6  10   5      125.65      125.60     43.84 o 
  -4  10   5        3.77      -21.87     31.23 o 
  -2  10   5      410.18      358.36     42.99 o 
   0  10   5     1564.77     1541.76     96.77 o 
   2  10   5      764.98      770.33     47.33 o 
   4  10   5       86.21       86.21     15.66 o 
   6  10   5       19.93       40.34     16.56 o 
   8  10   5      930.79      987.79     56.12 o 
  10  10   5     2451.78     2494.29     91.17 o 
  12  10   5       25.86       42.77     15.46 o 
  14  10   5      870.85      921.72     61.89 o 
  16  10   5     1136.52     1324.56     92.57 o 
  18  10   5      333.18      332.23     39.53 o 
  20  10   5      280.35      295.94     30.26 o 
 -15  11   5       55.05       60.07     19.58 o 
 -13  11   5        9.08       15.97     21.12 o 
 -11  11   5       24.93       -1.03     23.90 o 
  -9  11   5      185.69      248.63     47.76 o 
  -7  11   5      206.10      289.40     53.40 o 
  -5  11   5      379.77      413.00     63.39 o 
  -3  11   5      975.65      948.30     95.25 o 
  -1  11   5      789.70      671.02     69.46 o 
   1  11   5       34.21       58.32     16.95 o 
   3  11   5      115.50      102.66     15.12 o 
   5  11   5      519.46      520.80     32.77 o 
   7  11   5     1273.99     1300.41     59.46 o 
   9  11   5      222.94      217.68     23.81 o 
  11  11   5     1369.37     1452.64     75.75 o 
  13  11   5      664.41      663.49     61.75 o 
  15  11   5       10.99       -5.07     15.82 o 
  17  11   5       88.41      113.69     21.17 o 
 -12  12   5      105.99      111.29     23.56 o 
 -10  12   5     1356.45     1422.86     93.89 o 
  -8  12   5     1357.19     1576.13    105.14 o 
  -6  12   5      278.75      258.26     43.88 o 
  -4  12   5        8.13        3.34     17.13 o 
  -2  12   5      259.01      294.89     44.87 o 
   0  12   5      305.53      371.59     48.67 o 
   2  12   5      404.56      456.98     50.67 o 
   4  12   5      157.05      128.29     22.21 o 
   6  12   5      703.99      623.45     41.78 o 
   8  12   5     1423.48     1470.61     88.23 o 
  10  12   5      344.66      328.99     38.37 o 
  12  12   5       40.30       35.87     15.46 o 
  14  12   5      204.85      176.28     23.24 o 
  -7  13   5       69.40       74.32     17.59 o 
  -5  13   5     1647.91     1810.99     95.19 o 
  -3  13   5       23.75       42.34     16.55 o 
  -1  13   5       72.88       89.72     19.23 o 
 -28   0   6      487.20      553.80     58.02 o 
 -26   0   6     3369.78     3690.60    410.83 o 
 -24   0   6    10654.60    12187.29    458.18 o 
 -22   0   6      772.91      807.10     87.99 o 
 -20   0   6       18.12       28.19     34.23 o 
 -18   0   6      380.48      354.24     65.63 o 
 -16   0   6     6435.14     6215.76    221.80 o 
 -14   0   6      896.22      822.50     48.27 o 
 -12   0   6     4250.41     3955.16    120.19 o 
 -10   0   6     1527.93     1550.81     81.77 o 
  -8   0   6     3876.22     3377.41    170.44 o 
  -6   0   6     1761.79     1667.17    106.52 o 
  -4   0   6     1175.00     1055.00     61.60 o 
  -2   0   6      646.43      510.69     66.36 o 
   0   0   6     5042.26     5078.29    243.72 o 
   2   0   6    21339.24    22823.08    707.29 o 
   4   0   6     4352.06     4734.50    148.41 o 
   6   0   6      519.09      602.00    118.42 o 
   8   0   6       67.30       40.91     21.95 o 
  10   0   6     1651.69     1833.09     85.79 o 
  12   0   6        0.60        8.49     21.03 o 
  14   0   6      419.36      518.69     45.93 o 
  16   0   6      578.30      566.92     50.02 o 
  18   0   6        4.95        9.30     41.02 o 
  20   0   6      725.77      719.04     55.86 o 
  22   0   6       25.23       45.04     18.46 o 
  24   0   6     2717.51     2644.48    104.97 o 
  26   0   6     2721.72     2821.19    153.45 o 
 -29   1   6     4751.99     4317.99    126.47 o 
 -27   1   6      336.82      427.86     39.22 o 
 -25   1   6      769.04      821.38     44.78 o 
 -23   1   6     1138.52     1167.94     86.26 o 
 -21   1   6    11256.47    11873.58    334.11 o 
 -19   1   6      598.61      706.38     60.84 o 
 -17   1   6    13363.03    13249.28    372.69 o 
 -15   1   6    11759.88    11428.75    201.72 o 
 -13   1   6     9594.22     9236.39    170.33 o 
 -11   1   6     4424.82     4151.94     87.33 o 
  -9   1   6     1881.65     1843.12     62.81 o 
  -7   1   6     1769.49     1538.69     80.23 o 
  -5   1   6      337.84      268.68     48.11 o 
  -3   1   6      848.08      651.69     74.23 o 
  -1   1   6     1655.97     1655.06    120.30 o 
   1   1   6     5491.60     5516.40    256.29 o 
   3   1   6     3773.34     4043.54    205.39 o 
   5   1   6     4498.94     4764.39    120.29 o 
   7   1   6       12.31       -2.23     17.99 o 
   9   1   6     5066.78     5534.22    167.32 o 
  11   1   6     4921.02     5361.60    205.46 o 
  13   1   6     2708.32     3084.40    126.30 o 
  15   1   6      158.18      186.88     25.47 o 
  17   1   6       98.94       77.27     23.38 o 
  19   1   6      201.42      194.28     33.90 o 
  21   1   6      221.86      214.39     25.94 o 
  23   1   6      176.96      190.14     28.45 o 
  25   1   6      159.51      146.94     19.83 o 
  27   1   6     3103.99     3032.20     88.84 o 
 -28   2   6      698.17      762.84     55.55 o 
 -26   2   6     2497.35     2800.92    283.79 o 
 -24   2   6     2477.88     2704.68    187.96 o 
 -22   2   6        7.07       -7.62     14.98 o 
 -20   2   6      764.62      759.24     63.40 o 
 -18   2   6     2592.33     2589.00    197.25 o 
 -16   2   6     2122.62     2176.48    102.04 o 
 -14   2   6     1150.24     1090.24     64.16 o 
 -12   2   6     4428.27     4278.33    112.59 o 
 -10   2   6     1455.67     1313.47     55.25 o 
  -8   2   6     2616.08     2252.65    152.12 o 
  -6   2   6      337.60      267.11     48.70 o 
  -4   2   6      651.10      609.65     72.22 o 
  -2   2   6     2601.27     2538.68    158.08 o 
   0   2   6     2568.38     2561.18    158.60 o 
   2   2   6      295.04      319.48     53.24 o 
   4   2   6        2.18       12.46     20.35 o 
   6   2   6     4628.96     4835.97    238.26 o 
   8   2   6     2974.16     3059.61     82.25 o 
  10   2   6      255.84      316.32     24.52 o 
  12   2   6      117.68       61.87     14.18 o 
  14   2   6     1639.35     1594.96     83.98 o 
  16   2   6       26.45        2.47     18.09 o 
  18   2   6      427.05      448.41     37.50 o 
  20   2   6      197.01      196.49     31.23 o 
  22   2   6     2054.96     2023.15     79.97 o 
  24   2   6      391.21      401.45     32.20 o 
  26   2   6     1413.61     1415.20     55.11 o 
  28   2   6     1836.92     1778.44     65.26 o 
 -27   3   6      174.82      160.44     20.60 o 
 -25   3   6      118.29      153.19     23.77 o 
 -23   3   6     2045.89     2291.46    104.87 o 
 -21   3   6      255.33      316.39     40.32 o 
 -19   3   6       49.34       34.60     18.00 o 
 -17   3   6      202.23      174.11     29.78 o 
 -15   3   6     1512.63     1567.63     79.00 o 
 -13   3   6     2194.97     2046.48    108.04 o 
 -11   3   6      831.82      813.27     88.33 o 
  -9   3   6      480.99      452.08     32.04 o 
  -7   3   6      724.80      734.75     54.73 o 
  -5   3   6      247.50      125.33     34.99 o 
  -3   3   6     3325.29     3290.36    189.14 o 
  -1   3   6      169.96      182.66     41.13 o 
   1   3   6     5667.80     5925.01    282.40 o 
   3   3   6     3405.30     3048.41    185.56 o 
   5   3   6     2913.15     2862.01    178.26 o 
   7   3   6       91.01      107.68     15.49 o 
   9   3   6     5709.88     6235.62    122.91 o 
  11   3   6     1911.44     1823.98     62.40 o 
  13   3   6       15.51       28.92     10.78 o 
  15   3   6      839.21      905.62     44.82 o 
  17   3   6     1595.44     1510.93     70.78 o 
  19   3   6     2255.29     2293.62     89.22 o 
  21   3   6        5.58       -3.42     12.38 o 
  23   3   6      558.64      599.77     39.80 o 
  25   3   6        7.11        1.27     10.25 o 
  27   3   6      769.13      809.76     43.20 o 
 -28   4   6        3.75      -13.55     13.55 o 
 -26   4   6      645.89      684.76     65.24 o 
 -24   4   6       24.20       71.03     32.41 o 
 -22   4   6     1075.42     1091.59     68.22 o 
 -20   4   6      960.62     1178.17    111.49 o 
 -18   4   6     2766.93     2874.29    122.14 o 
 -16   4   6      212.18      176.72     25.97 o 
 -14   4   6        9.91       10.29     18.67 o 
 -12   4   6     1441.86     1345.28     79.70 o 
 -10   4   6       85.39       58.95     15.00 o 
  -8   4   6      403.84      387.93     26.43 o 
  -6   4   6      138.49      117.68     16.43 o 
  -4   4   6     1405.22     1404.12     67.02 o 
  -2   4   6       15.41       11.81     18.26 o 
   0   4   6     2139.63     2027.88     82.97 o 
   2   4   6     1171.27     1234.61     63.88 o 
   4   4   6       59.82       59.40     16.34 o 
   6   4   6     2371.50     2438.36     69.16 o 
   8   4   6     1350.13     1303.78     48.68 o 
  10   4   6     2060.87     2355.64     75.53 o 
  12   4   6      582.14      540.34     45.92 o 
  14   4   6     6151.02     6300.10    176.18 o 
  16   4   6      367.82      323.09     31.50 o 
  18   4   6      499.08      553.82     35.26 o 
  20   4   6      145.61      137.88     22.11 o 
  22   4   6     1039.55     1036.75     52.12 o 
  24   4   6     2502.45     2685.66    103.43 o 
  26   4   6      438.82      461.04     32.72 o 
  28   4   6      993.62      960.43     57.89 o 
 -27   5   6        2.20       13.57     13.89 o 
 -25   5   6      391.10      450.17     53.32 o 
 -23   5   6     1581.11     1656.04    119.32 o 
 -21   5   6       92.63      124.10     40.37 o 
 -19   5   6       47.56       50.30     19.19 o 
 -17   5   6       45.32       48.39     33.27 o 
 -15   5   6     1422.83     1264.40    117.57 o 
 -13   5   6     1834.12     1631.44     89.12 o 
 -11   5   6       40.64       25.42     23.11 o 
  -9   5   6      173.79      124.27     17.38 o 
  -7   5   6      827.49      854.00     44.68 o 
  -5   5   6     2860.56     2619.74     98.60 o 
  -3   5   6      167.37      158.18     23.54 o 
  -1   5   6       80.91       75.87     22.22 o 
   1   5   6     2334.92     2378.55    113.13 o 
   3   5   6     7354.50     7316.54    306.75 o 
   5   5   6      803.85      741.50     50.82 o 
   7   5   6     3128.80     3301.94     85.83 o 
   9   5   6     4805.70     4977.40    124.83 o 
  11   5   6     5508.49     5647.83    159.61 o 
  13   5   6     1791.54     1912.35     80.31 o 
  15   5   6      545.81      518.26     40.68 o 
  17   5   6     1273.77     1273.16     63.95 o 
  19   5   6      652.81      676.74     56.84 o 
  21   5   6      133.03      197.76     39.30 o 
  23   5   6      194.42      169.82     30.14 o 
  25   5   6     1182.89     1277.04     85.77 o 
 -26   6   6      205.82      266.42     33.57 o 
 -24   6   6      147.46      166.16     33.50 o 
 -22   6   6      224.36      183.13     40.60 o 
 -20   6   6       72.41       69.12     31.78 o 
 -18   6   6       72.32       60.32     15.29 o 
 -16   6   6       34.28       15.28     28.47 o 
 -14   6   6        1.53       19.17     18.59 o 
 -12   6   6      403.55      262.05     36.32 o 
 -10   6   6     1465.56     1396.24     84.23 o 
  -8   6   6      186.71      105.41     18.18 o 
  -6   6   6      281.56      276.72     31.02 o 
  -4   6   6      116.94       50.36     29.61 o 
  -2   6   6     4599.63     4503.18    142.93 o 
   0   6   6     3530.19     3343.72    119.87 o 
   2   6   6     3102.30     2915.76    110.62 o 
   4   6   6      910.32      957.55     87.58 o 
   6   6   6      141.99      113.95     31.01 o 
   8   6   6      487.89      540.01     60.52 o 
  10   6   6        8.84        8.44     14.33 o 
  12   6   6      507.95      527.21     41.61 o 
  14   6   6     1683.53     1667.33     74.35 o 
  16   6   6     3958.13     4046.42    168.01 o 
  18   6   6      334.19      284.66     34.20 o 
  20   6   6      177.85      198.11     42.49 o 
  22   6   6      732.71      746.26    110.59 o 
  24   6   6     1014.26     1221.32     82.17 o 
 -25   7   6      184.75      188.10     27.73 o 
 -23   7   6      698.53      709.93     63.67 o 
 -21   7   6      336.19      395.27     52.83 o 
 -19   7   6       13.53        8.45     23.78 o 
 -17   7   6        4.76        6.74     21.59 o 
 -15   7   6     4065.42     3989.02    147.38 o 
 -13   7   6      812.89      800.11     60.46 o 
 -11   7   6       31.62       -0.24     24.64 o 
  -9   7   6     1301.41     1074.14    109.12 o 
  -7   7   6      130.70      103.35     23.21 o 
  -5   7   6     1616.59     1441.19     90.34 o 
  -3   7   6      103.07       67.06     26.00 o 
  -1   7   6      120.97      101.96     41.09 o 
   1   7   6      898.82      964.59    102.34 o 
   3   7   6      263.62      211.88     34.81 o 
   5   7   6      725.19      725.67     47.05 o 
   7   7   6      481.55      410.00     34.99 o 
   9   7   6     4385.56     4432.36    157.13 o 
  11   7   6     4783.97     4985.57    411.39 o 
  13   7   6     1254.19     1222.92    113.94 o 
  15   7   6      227.33      263.48     38.22 o 
  17   7   6       24.94        5.76     32.65 o 
  19   7   6      462.78      561.22     44.14 o 
  21   7   6     1135.75     1136.87     75.98 o 
 -22   8   6        1.82      -17.61     17.61 o 
 -20   8   6      515.75      526.36     34.83 o 
 -18   8   6      560.33      598.20     43.07 o 
 -16   8   6      219.30      218.80     34.25 o 
 -14   8   6      322.07      255.96     32.95 o 
 -12   8   6       11.75       33.43     18.49 o 
 -10   8   6     3646.28     3582.43    209.79 o 
  -8   8   6      235.84      191.28     52.47 o 
  -6   8   6       78.38      106.51     43.05 o 
  -4   8   6      447.30      585.08     85.24 o 
  -2   8   6     5860.66     5797.85    295.46 o 
   0   8   6     4185.93     4200.21    237.07 o 
   2   8   6     1112.04      998.59    175.47 o 
   4   8   6      441.36      460.87     37.12 o 
   6   8   6      194.25      230.35     35.73 o 
   8   8   6      399.04      449.62     61.19 o 
  10   8   6      410.37      369.20     68.33 o 
  12   8   6     1361.38     1238.72    116.89 o 
  14   8   6      236.63      213.19     48.96 o 
  16   8   6     3305.75     3425.20    201.60 o 
  18   8   6       36.31       37.14     18.88 o 
  20   8   6      216.93      167.81     27.85 o 
 -19   9   6      225.20      218.90     20.63 o 
 -17   9   6      220.68      213.48     22.71 o 
 -15   9   6       85.12       57.36     12.09 o 
 -13   9   6      518.14      576.90     66.73 o 
 -11   9   6      508.49      530.43     70.54 o 
  -9   9   6      730.94      771.62     88.27 o 
  -7   9   6      553.36      564.10     79.43 o 
  -5   9   6     1171.21     1262.83    119.38 o 
  -3   9   6       20.42        9.68     27.23 o 
  -1   9   6      127.39       87.23     38.36 o 
   1   9   6     1115.76     1070.48     68.72 o 
   3   9   6     4187.90     4314.51    229.41 o 
   5   9   6        4.99      -15.88     23.49 o 
   7   9   6      548.06      508.37     48.27 o 
   9   9   6     2809.80     3023.40    131.31 o 
  11   9   6      992.43     1030.76    104.29 o 
  13   9   6     3762.62     3796.17    144.03 o 
  15   9   6       13.98        5.54     16.52 o 
  17   9   6        1.27       -3.85     17.66 o 
  19   9   6        8.13       11.55     10.62 o 
 -16  10   6     1765.42     1488.95     81.58 o 
 -14  10   6        0.01       17.58     15.26 o 
 -12  10   6      769.29      720.58     71.49 o 
 -10  10   6       29.72       15.61     23.58 o 
  -8  10   6     1544.43     1592.20    122.75 o 
  -6  10   6      180.03      237.82     49.24 o 
  -4  10   6      765.82      883.24     92.59 o 
  -2  10   6     1826.19     1805.57    136.89 o 
   0  10   6     1047.54     1092.05    101.80 o 
   2  10   6     1039.06      972.56     59.86 o 
   4  10   6     1423.69     1551.33     66.71 o 
   6  10   6       18.42       26.46     13.13 o 
   8  10   6     2019.18     2000.55     96.12 o 
  10  10   6      594.58      601.96     49.73 o 
  12  10   6        4.55       -5.07     14.87 o 
  14  10   6        7.25       10.50     14.88 o 
  16  10   6      184.13      182.17     28.85 o 
  18  10   6      793.64      821.76     52.89 o 
 -15  11   6      594.16      597.97     44.15 o 
 -13  11   6      816.74      873.19     63.63 o 
 -11  11   6      250.82      243.54     38.25 o 
  -9  11   6      128.25      148.11     34.28 o 
  -7  11   6      826.16      876.45     80.14 o 
  -5  11   6      203.56      187.20     41.48 o 
  -3  11   6       58.50       39.64     14.89 o 
  -1  11   6      154.68      181.44     27.51 o 
   1  11   6      923.34      950.80     71.87 o 
   3  11   6       10.80        3.86      9.57 o 
   5  11   6        8.47      -11.24     11.24 o 
   7  11   6       74.98       68.55     17.21 o 
   9  11   6       96.79       95.33     16.70 o 
  11  11   6       24.18        4.34     12.99 o 
  13  11   6       13.01       -9.95     11.94 o 
  15  11   6      231.52      178.76     22.88 o 
 -10  12   6      994.04      978.48     62.88 o 
  -8  12   6        0.42       -0.63     13.57 o 
  -6  12   6      387.47      324.12     40.70 o 
  -4  12   6      491.03      551.02     53.50 o 
  -2  12   6      186.38      168.71     30.17 o 
   0  12   6      189.07      187.49     29.88 o 
   2  12   6       64.19       68.05     17.74 o 
   4  12   6        0.45       18.81     14.76 o 
 -27   1   7      111.60      152.47     22.68 o 
 -25   1   7       28.54       17.75     13.02 o 
 -23   1   7      534.92      616.00     48.48 o 
 -21   1   7      158.78      169.74     37.62 o 
 -19   1   7      114.11      123.42     29.17 o 
 -17   1   7       92.19       91.28     26.69 o 
 -15   1   7      188.18      213.94     29.27 o 
 -13   1   7     6036.35     6061.45    197.43 o 
 -11   1   7       34.22       47.56     17.90 o 
  -9   1   7     4217.71     4026.00    131.94 o 
  -7   1   7     2852.11     2793.21    103.91 o 
  -5   1   7      185.30      186.14     26.92 o 
  -3   1   7       66.40       30.06     14.43 o 
  -1   1   7     1559.23     1365.13     59.37 o 
   1   1   7     2409.70     2532.49     77.16 o 
   3   1   7      101.93      107.98     16.67 o 
   5   1   7     6513.83     6890.86    119.91 o 
   7   1   7      549.60      611.39     33.65 o 
   9   1   7       17.51       18.48     13.17 o 
  11   1   7     1272.12     1384.31     57.52 o 
  13   1   7      267.61      267.89     29.50 o 
  15   1   7       41.90       14.83     13.19 o 
  17   1   7      258.72      279.71     29.29 o 
  19   1   7      232.71      184.17     24.98 o 
  21   1   7       44.12       43.00     13.90 o 
  23   1   7       24.26        9.29     10.50 o 
  25   1   7      508.80      468.42     36.13 o 
  27   1   7      635.44      560.99     46.58 o 
 -26   2   7        3.25       22.16     14.78 o 
 -24   2   7      410.01      495.26     59.22 o 
 -22   2   7        1.14      -12.99     14.95 o 
 -20   2   7      264.25      351.91     41.56 o 
 -18   2   7      238.54      252.96     28.17 o 
 -16   2   7     2015.70     2141.11     90.23 o 
 -14   2   7     4902.93     4844.85    244.53 o 
 -12   2   7        8.75        6.67     17.04 o 
 -10   2   7       99.58      103.97     20.25 o 
  -8   2   7      235.19      186.12     20.07 o 
  -6   2   7     1328.83     1232.72     50.33 o 
  -4   2   7      187.20      170.50     19.78 o 
  -2   2   7      656.97      743.70     37.69 o 
   0   2   7      829.62      753.46     60.04 o 
   2   2   7      622.25      641.42     45.20 o 
   4   2   7       20.09       29.49     12.69 o 
   6   2   7      811.55      856.90     37.29 o 
   8   2   7      491.79      530.98     32.46 o 
  10   2   7     6622.52     7045.05    135.54 o 
  12   2   7       14.80       37.43     13.83 o 
  14   2   7       84.97       79.29     17.85 o 
  16   2   7       22.64       10.54     13.03 o 
  18   2   7      966.04      906.69     51.78 o 
  20   2   7      167.15      135.58     21.78 o 
  22   2   7       56.62       28.52     13.27 o 
  24   2   7       32.37       43.75     15.26 o 
  26   2   7       15.05      -13.28     13.28 o 
 -27   3   7      154.64      199.15     25.84 o 
 -25   3   7       85.68       73.09     21.73 o 
 -23   3   7      129.98      119.42     31.02 o 
 -21   3   7      186.07      200.14     30.79 o 
 -19   3   7      691.50      826.93    108.03 o 
 -17   3   7      464.18      486.05     38.60 o 
 -15   3   7      909.77      961.36     48.02 o 
 -13   3   7      358.60      399.91     39.24 o 
 -11   3   7        3.40       16.48     18.26 o 
  -9   3   7      296.23      247.10     23.92 o 
  -7   3   7      303.26      270.53     24.71 o 
  -5   3   7      131.82      139.60     19.31 o 
  -3   3   7      622.29      652.23     35.21 o 
  -1   3   7     1682.67     1633.99     65.89 o 
   1   3   7       89.47      105.76     19.41 o 
   3   3   7        0.63       19.52     12.96 o 
   5   3   7     1859.24     1955.27     68.61 o 
   7   3   7     1911.46     2050.97     69.58 o 
   9   3   7       78.03       85.90     15.08 o 
  11   3   7      358.60      301.89     36.16 o 
  13   3   7       75.70       45.84     14.86 o 
  15   3   7        4.98       20.28     13.87 o 
  17   3   7      326.38      310.43     31.02 o 
  19   3   7       24.11        8.45     12.01 o 
  21   3   7        0.26        9.13     11.58 o 
  23   3   7      177.76      163.48     18.86 o 
  25   3   7       38.38       22.11     15.83 o 
 -26   4   7     1567.59     1715.80     92.13 o 
 -24   4   7       22.32       31.75     18.42 o 
 -22   4   7      401.62      457.69     59.38 o 
 -20   4   7      311.26      324.03     59.39 o 
 -18   4   7     1005.23      880.17     60.02 o 
 -16   4   7       22.82       17.24     15.08 o 
 -14   4   7     1117.46     1021.81     50.19 o 
 -12   4   7     1281.76     1256.76     57.17 o 
 -10   4   7      823.06      733.63     38.64 o 
  -8   4   7        3.64       43.72     18.28 o 
  -6   4   7       13.74        9.24     15.49 o 
  -4   4   7      446.66      405.52     38.05 o 
  -2   4   7      536.89      491.42     35.83 o 
   0   4   7       21.60       15.63     16.38 o 
   2   4   7     2156.78     2103.08     76.55 o 
   4   4   7     6155.74     6186.24    179.89 o 
   6   4   7     1486.01     1486.16     71.74 o 
   8   4   7        1.32      -13.78     18.96 o 
  10   4   7       12.90        5.85     23.32 o 
  12   4   7      419.46      425.35     36.12 o 
  14   4   7      173.99      159.65     18.68 o 
  16   4   7      427.96      323.87     28.93 o 
  18   4   7      542.09      465.68     43.80 o 
  20   4   7       39.16       43.76     13.67 o 
  22   4   7      499.19      468.05     46.42 o 
  24   4   7      115.28      126.35     24.96 o 
 -25   5   7        4.65        7.63     13.67 o 
 -23   5   7      335.89      352.72     47.88 o 
 -21   5   7     1650.72     1582.15    114.35 o 
 -19   5   7     2838.51     2818.79    109.19 o 
 -17   5   7       83.63       64.04     20.35 o 
 -15   5   7      246.45      236.05     55.32 o 
 -13   5   7      240.74      205.15     28.92 o 
 -11   5   7      647.72      632.87     44.75 o 
  -9   5   7       70.84       49.37     17.69 o 
  -7   5   7     1173.78     1387.27     69.13 o 
  -5   5   7      536.57      465.16     50.87 o 
  -3   5   7     1173.16     1079.31     78.89 o 
  -1   5   7      237.22      258.45     32.81 o 
   1   5   7      523.01      464.02     40.62 o 
   3   5   7       27.21       42.96     22.93 o 
   5   5   7      205.41      167.77     39.59 o 
   7   5   7      808.04      832.62     89.95 o 
   9   5   7      660.89      745.14     84.55 o 
  11   5   7      613.84      657.52     56.11 o 
  13   5   7      145.43      108.85     21.24 o 
  15   5   7        4.68       -6.64     13.80 o 
  17   5   7       74.44       63.19     15.48 o 
  19   5   7      552.09      584.05     46.99 o 
  21   5   7       97.15      161.87     32.34 o 
  23   5   7      263.20      254.68     32.47 o 
 -24   6   7       23.61       57.28     18.98 o 
 -22   6   7      535.37      556.83     57.45 o 
 -20   6   7      556.05      582.72     64.89 o 
 -18   6   7      159.40      145.94     22.97 o 
 -16   6   7        9.33       11.57     17.08 o 
 -14   6   7      217.05      163.63     22.53 o 
 -12   6   7     1939.66     1633.26    144.12 o 
 -10   6   7      631.65      562.62     40.54 o 
  -8   6   7      153.22      105.24     18.81 o 
  -6   6   7        6.11        6.74     20.14 o 
  -4   6   7      175.90      110.94     29.02 o 
  -2   6   7     1137.81     1157.83     81.77 o 
   0   6   7      382.55      320.91     44.05 o 
   2   6   7     1302.28     1280.77     85.84 o 
   4   6   7     2899.55     2987.93    103.35 o 
   6   6   7      311.62      340.43     47.10 o 
   8   6   7      298.13      317.68     55.45 o 
  10   6   7       49.32       56.38     29.63 o 
  12   6   7      184.94      185.29     39.98 o 
  14   6   7      120.57      102.42     23.69 o 
  16   6   7       67.52      116.69     36.91 o 
  18   6   7        9.32       -2.83     18.93 o 
  20   6   7       14.07       12.28     10.77 o 
  22   6   7       25.22       10.77      8.61 o 
 -23   7   7      845.42      813.97     53.66 o 
 -21   7   7      265.89      291.50     39.15 o 
 -19   7   7      165.98      131.58     19.11 o 
 -17   7   7      841.35      857.50     53.16 o 
 -15   7   7     1365.88     1374.50     58.17 o 
 -13   7   7       51.05       21.22     15.21 o 
 -11   7   7      743.72      738.84     56.02 o 
  -9   7   7      798.24      632.17     79.75 o 
  -7   7   7      713.81      405.60     66.94 o 
  -5   7   7     2093.83     1824.48    147.40 o 
  -3   7   7     2490.80     2257.53    167.01 o 
  -1   7   7        1.71      -12.09     27.86 o 
   1   7   7      687.03      586.42     81.24 o 
   3   7   7     3650.91     3649.83    116.78 o 
   5   7   7     6706.37     6654.09    215.95 o 
   7   7   7     1089.11     1101.46     98.69 o 
   9   7   7     3426.76     3371.46    188.12 o 
  11   7   7      291.38      244.53     34.18 o 
  13   7   7     3200.42     2910.92    174.62 o 
  15   7   7      249.42      213.16     27.25 o 
  17   7   7     2107.25     2054.54    129.11 o 
  19   7   7      219.69      236.58     34.72 o 
  21   7   7      166.71      177.51     22.29 o 
 -20   8   7      707.19      597.84     46.74 o 
 -18   8   7      104.24      142.83     18.48 o 
 -16   8   7      206.86      159.75     22.03 o 
 -14   8   7      544.95      542.08     33.82 o 
 -12   8   7      311.69      276.14     46.82 o 
 -10   8   7      746.96      608.78     76.06 o 
  -8   8   7      746.36      740.63     86.18 o 
  -6   8   7        1.18       25.56     27.80 o 
  -4   8   7      659.33      597.44     81.19 o 
  -2   8   7     1346.64     1330.75    122.34 o 
   0   8   7     1366.39     1306.50    102.05 o 
   2   8   7      434.24      425.33     44.95 o 
   4   8   7     1189.69     1099.87     70.20 o 
   6   8   7      537.38      523.31    109.93 o 
   8   8   7        5.37      -14.54     18.85 o 
  10   8   7      220.73      210.15     48.59 o 
  12   8   7     2685.52     2732.55    169.51 o 
  14   8   7      676.88      697.17     51.69 o 
  16   8   7      240.12      227.86     29.04 o 
  18   8   7     2969.89     3009.14    137.87 o 
 -17   9   7       51.73       20.78     12.14 o 
 -15   9   7       18.81        9.99      9.30 o 
 -13   9   7     1210.45     1036.19     56.43 o 
 -11   9   7       75.80      106.24     33.15 o 
  -9   9   7      288.19      235.43     44.94 o 
  -7   9   7      467.49      414.94     63.18 o 
  -5   9   7      945.63      853.06     91.00 o 
  -3   9   7      834.66      777.21     88.33 o 
  -1   9   7        6.66      -16.33     25.17 o 
   1   9   7     1938.04     1946.28     88.40 o 
   3   9   7     2182.11     2186.50     96.18 o 
   5   9   7        0.39       13.46     17.61 o 
   7   9   7      381.89      332.40     44.46 o 
   9   9   7      565.94      530.23     60.67 o 
  11   9   7      445.95      445.71     41.05 o 
  13   9   7      643.00      677.97     97.59 o 
  15   9   7       76.96       74.02     20.29 o 
  17   9   7      830.87      849.14     56.84 o 
 -14  10   7      784.66      854.99     59.47 o 
 -12  10   7        4.58        2.06     17.09 o 
 -10  10   7       18.33       20.64     19.91 o 
  -8  10   7      523.60      513.03     60.55 o 
  -6  10   7      140.99      171.28     37.06 o 
  -4  10   7      940.44     1147.77     96.41 o 
  -2  10   7      503.50      479.30     61.09 o 
   0  10   7     2029.04     2082.06     87.96 o 
   2  10   7        0.36       -0.23     15.53 o 
   4  10   7     1163.46     1153.48     50.36 o 
   6  10   7     1543.32     1475.61    103.62 o 
   8  10   7     1300.54     1316.28     66.65 o 
  10  10   7      892.80      889.75     51.75 o 
  12  10   7      918.62      876.88     48.42 o 
  14  10   7      636.49      594.10     46.36 o 
 -11  11   7        0.62       19.04     12.40 o 
  -9  11   7      693.44      834.89     42.48 o 
  -7  11   7      425.89      403.64     31.25 o 
  -5  11   7     1159.90     1211.03     45.52 o 
  -3  11   7      444.77      420.14     39.22 o 
  -1  11   7     1348.69     1360.38     59.90 o 
   1  11   7      285.48      304.27     28.56 o 
   3  11   7      173.46      114.46     26.54 o 
   5  11   7      587.65      554.38     58.07 o 
   7  11   7      963.18      802.61     67.85 o 
   9  11   7      345.71      314.39     38.18 o 
 -24   0   8      220.05      266.48     35.99 o 
 -22   0   8     2401.35     2861.36    153.05 o 
 -20   0   8     1435.12     1811.97    128.47 o 
 -18   0   8     4593.17     4888.65    251.06 o 
 -16   0   8     1043.38     1096.25    111.45 o 
 -14   0   8     6346.59     6793.15    331.99 o 
 -12   0   8     3393.70     3474.56    218.06 o 
 -10   0   8     6978.02     6928.30    340.64 o 
  -8   0   8      447.12      376.16     64.21 o 
  -6   0   8     7467.13     7692.85    359.15 o 
  -4   0   8     1832.57     1918.50    148.09 o 
  -2   0   8     1510.59     1328.95    119.62 o 
   0   0   8     1680.87     1843.73    128.75 o 
   2   0   8    24133.42    26622.43    891.34 o 
   4   0   8     2046.01     2055.34     99.46 o 
   6   0   8      610.55      608.02     79.83 o 
   8   0   8     4057.78     4397.70    231.66 o 
  10   0   8     3433.31     3545.60    203.94 o 
  12   0   8     2159.49     2142.59    151.69 o 
  14   0   8     1187.58     1060.76    102.45 o 
  16   0   8      350.74      413.21     63.60 o 
  18   0   8       40.51       29.81     26.47 o 
  20   0   8        7.77       -5.29     17.17 o 
  22   0   8     1880.84     1830.31    111.90 o 
  24   0   8       72.77       73.77     19.60 o 
 -25   1   8     2086.67     2542.24    115.06 o 
 -23   1   8     2254.08     2725.01     97.57 o 
 -21   1   8       18.60        9.96     13.80 o 
 -19   1   8     1499.23     1640.28     88.40 o 
 -17   1   8       36.36       40.62     20.16 o 
 -15   1   8      195.10      175.87     30.26 o 
 -13   1   8      200.11      181.67     32.62 o 
 -11   1   8     3043.67     3264.29    134.39 o 
  -9   1   8     3215.41     3159.07    117.29 o 
  -7   1   8     3647.71     3567.85    125.62 o 
  -5   1   8     6474.71     6576.17    198.23 o 
  -3   1   8      912.65      926.83     58.04 o 
  -1   1   8     5271.48     5770.22    184.67 o 
   1   1   8      634.68      692.11     45.54 o 
   3   1   8      968.56     1006.65     55.32 o 
   5   1   8     1396.75     1369.91     54.79 o 
   7   1   8     8257.98     8810.31    211.48 o 
   9   1   8      223.71      203.33     26.84 o 
  11   1   8        8.82       -5.18     16.15 o 
  13   1   8       40.43       26.09     19.35 o 
  15   1   8      593.56      533.74     50.89 o 
  17   1   8      133.76      141.43     27.27 o 
  19   1   8      307.07      384.32     39.20 o 
  21   1   8       41.27       42.77     17.47 o 
  23   1   8      426.12      397.19     31.68 o 
  25   1   8      360.72      378.99     35.94 o 
 -24   2   8      663.19      831.93     63.73 o 
 -22   2   8      773.33     1000.31     82.24 o 
 -20   2   8     2168.76     2499.24    106.75 o 
 -18   2   8     1929.43     2171.43    120.54 o 
 -16   2   8      158.10      209.32     42.90 o 
 -14   2   8      279.59      348.04     35.46 o 
 -12   2   8      720.95      734.59     52.03 o 
 -10   2   8     3869.27     3858.35    131.80 o 
  -8   2   8      115.09       90.83     19.89 o 
  -6   2   8     1376.77     1426.55     73.77 o 
  -4   2   8     3667.25     3606.76    218.87 o 
  -2   2   8     2691.47     2701.63    153.17 o 
   0   2   8      183.45      186.94     51.18 o 
   2   2   8     1659.66     1701.06     76.17 o 
   4   2   8     6846.51     7187.69    228.27 o 
   6   2   8     3598.42     3973.57    122.09 o 
   8   2   8        5.82      -18.67     18.67 o 
  10   2   8       46.45       47.18     12.21 o 
  12   2   8      954.31      952.24     67.34 o 
  14   2   8      475.06      518.12     48.54 o 
  16   2   8      683.03      662.96     54.37 o 
  18   2   8       14.88       37.13     15.65 o 
  20   2   8     2978.14     2756.50    107.03 o 
  22   2   8      360.88      371.75     31.23 o 
  24   2   8       82.14      119.01     23.16 o 
 -25   3   8      710.12      745.57     51.15 o 
 -23   3   8      101.21      145.42     28.69 o 
 -21   3   8      381.93      461.89     56.46 o 
 -19   3   8     1974.57     2418.93    152.80 o 
 -17   3   8     1167.92     1312.76     98.67 o 
 -15   3   8       88.44      100.10     17.16 o 
 -13   3   8      892.82      900.22     47.73 o 
 -11   3   8     4604.08     4489.56    122.39 o 
  -9   3   8     3036.95     3175.22    106.68 o 
  -7   3   8     1862.22     1875.96     83.75 o 
  -5   3   8      465.54      415.67     40.82 o 
  -3   3   8      464.71      506.25     40.49 o 
  -1   3   8     1506.85     1464.07     89.89 o 
   1   3   8      162.90      145.78     31.91 o 
   3   3   8     1327.78     1404.56     68.26 o 
   5   3   8     2822.84     3043.29    104.50 o 
   7   3   8     1729.26     1897.42     97.99 o 
   9   3   8      479.97      456.63     51.53 o 
  11   3   8       39.41       45.40     17.54 o 
  13   3   8       53.99       72.06     22.78 o 
  15   3   8     2555.72     2521.26    109.82 o 
  17   3   8     1865.84     1860.14     87.95 o 
  19   3   8       41.99       32.23     19.59 o 
  21   3   8      677.08      559.63     37.91 o 
  23   3   8      258.37      282.31     35.66 o 
 -24   4   8     1024.33     1290.95     73.98 o 
 -22   4   8     2362.00     2708.43    138.36 o 
 -20   4   8      940.49     1040.59     86.86 o 
 -18   4   8      491.38      471.82     39.70 o 
 -16   4   8      288.82      310.31     37.17 o 
 -14   4   8      104.46       97.04     20.18 o 
 -12   4   8        8.15        3.12     13.44 o 
 -10   4   8        7.36      -12.02     17.50 o 
  -8   4   8       75.08       53.56     14.99 o 
  -6   4   8     1243.43     1331.69     59.51 o 
  -4   4   8      358.99      334.33     36.15 o 
  -2   4   8     1397.33     1356.01     71.23 o 
   0   4   8       19.07       32.10     34.11 o 
   2   4   8     2502.73     2655.13     99.66 o 
   4   4   8     4250.63     4473.94    135.01 o 
   6   4   8     2384.11     2391.96    115.19 o 
   8   4   8       92.64      108.36     38.01 o 
  10   4   8      441.86      475.79     69.83 o 
  12   4   8     1563.18     1730.84     88.40 o 
  14   4   8       28.93       33.09     24.61 o 
  16   4   8      209.32      113.77     34.50 o 
  18   4   8      251.88      264.72     44.96 o 
  20   4   8     2386.53     2382.25    130.84 o 
  22   4   8      699.32      620.20     50.51 o 
 -23   5   8       27.10       35.82     16.42 o 
 -21   5   8      254.42      227.70     35.28 o 
 -19   5   8      282.63      341.88     47.61 o 
 -17   5   8      444.43      448.62     38.56 o 
 -15   5   8        2.83      -14.55     20.68 o 
 -13   5   8     1131.47      992.40     51.92 o 
 -11   5   8      186.92      228.63     22.15 o 
  -9   5   8      732.32      808.47     44.01 o 
  -7   5   8      439.71      418.69     31.62 o 
  -5   5   8      505.74      470.90     42.12 o 
  -3   5   8       16.61       30.81     17.90 o 
  -1   5   8      333.50      339.19     35.35 o 
   1   5   8      893.09      773.35     62.79 o 
   3   5   8       50.53        4.19     17.25 o 
   5   5   8      121.50       74.15     21.96 o 
   7   5   8       20.18       22.25     24.16 o 
   9   5   8      467.53      411.88     62.60 o 
  11   5   8      245.09      243.62     49.60 o 
  13   5   8      323.18      254.76     33.04 o 
  15   5   8      736.22      752.89     59.04 o 
  17   5   8     1773.22     1717.41    113.64 o 
  19   5   8     1822.54     1794.48    106.01 o 
  21   5   8      212.17      156.47     24.23 o 
 -20   6   8      343.75      287.09     36.18 o 
 -18   6   8        0.47        4.95      9.53 o 
 -16   6   8     1138.55     1428.35    152.35 o 
 -14   6   8      272.21      324.91     38.74 o 
 -12   6   8     1352.25     1194.19     47.45 o 
 -10   6   8      205.84      170.41     20.09 o 
  -8   6   8      332.75      336.17     32.96 o 
  -6   6   8      404.05      308.78     33.11 o 
  -4   6   8     3342.07     3078.86    110.93 o 
  -2   6   8        5.47        0.48     14.88 o 
   0   6   8     1714.63     1702.29     78.34 o 
   2   6   8      103.40      102.37     24.50 o 
   4   6   8     2184.84     2342.97    129.48 o 
   6   6   8      978.04      913.30     92.20 o 
   8   6   8      352.64      291.62     53.22 o 
  10   6   8      449.00      443.62     51.22 o 
  12   6   8      942.14      936.96     71.16 o 
  14   6   8     1461.02     1455.56     86.65 o 
  16   6   8       27.29        1.30     29.13 o 
  18   6   8      182.29      124.60     25.64 o 
 -17   7   8      456.61      466.26     31.11 o 
 -15   7   8       37.09        6.28     10.38 o 
 -13   7   8      245.31      192.85     24.16 o 
 -11   7   8      187.43      141.27     27.58 o 
  -9   7   8      888.88      846.47     60.07 o 
  -7   7   8      611.64      456.52     46.50 o 
  -5   7   8     1316.74     1117.05     74.14 o 
  -3   7   8      211.49      240.05     35.26 o 
  -1   7   8      352.95      364.73     33.76 o 
   1   7   8     2693.18     2664.20    104.22 o 
   3   7   8      683.61      578.22     54.67 o 
   5   7   8        2.59       21.45     27.57 o 
   7   7   8      391.81      398.89     58.38 o 
   9   7   8       58.65       83.59     25.92 o 
  11   7   8      226.41      187.65     26.48 o 
  13   7   8      255.97      207.35     26.89 o 
  15   7   8      699.26      623.73     40.32 o 
  17   7   8     2133.24     2045.40    105.31 o 
 -16   8   8      159.29      186.48     26.21 o 
 -14   8   8      290.18      318.96     40.88 o 
 -12   8   8     1470.87     1517.42     68.94 o 
 -10   8   8       13.74        5.76     12.89 o 
  -8   8   8       69.50       50.34     16.71 o 
  -6   8   8       37.35       35.73     23.86 o 
  -4   8   8      784.23      801.75     58.16 o 
  -2   8   8       61.19       46.92     15.98 o 
   0   8   8        0.35      -13.56     13.56 o 
   2   8   8      796.55      819.95     52.14 o 
   4   8   8      237.38      184.13     40.22 o 
   6   8   8      635.20      595.30     51.85 o 
   8   8   8     1108.97      998.71     60.11 o 
  10   8   8        2.66       13.22     17.52 o 
  12   8   8       37.37       33.65     12.90 o 
  14   8   8     1796.70     1788.15    124.63 o 
  16   8   8       17.88       10.06     10.29 o 
 -13   9   8       16.86        3.69     11.82 o 
 -11   9   8      722.83      735.41     61.08 o 
  -9   9   8      368.41      421.49     35.03 o 
  -7   9   8      440.28      446.07     30.01 o 
  -5   9   8     1076.30     1190.35     63.42 o 
  -3   9   8      154.83      198.79     22.03 o 
  -1   9   8      740.43      720.08     64.61 o 
   1   9   8      827.99      701.42     80.94 o 
   3   9   8       17.77       -5.61     25.79 o 
   5   9   8       71.14       58.32     16.45 o 
   7   9   8       13.41       27.06     15.17 o 
   9   9   8     1107.27     1029.03     54.76 o 
  11   9   8        3.55       -2.44      9.95 o 
  13   9   8     2667.03     2537.12    114.19 o 
 -10  10   8      602.96      574.81     44.32 o 
  -8  10   8      205.58      225.63     30.42 o 
  -6  10   8     2904.43     3028.49    136.21 o 
  -4  10   8       31.78       36.52     15.12 o 
  -2  10   8        4.01       -1.08      8.73 o 
   0  10   8      113.48       77.66     26.41 o 
   2  10   8      160.59      158.82     33.47 o 
   4  10   8     1515.41     1694.52    105.08 o 
   6  10   8     1125.34     1133.93     81.73 o 
   8  10   8      250.00      244.03     35.69 o 
 -21   1   9      739.02      976.94     71.29 o 
 -19   1   9      160.71      204.57     38.77 o 
 -17   1   9        9.18       12.71     10.56 o 
 -15   1   9      191.37      235.62     35.12 o 
 -13   1   9      496.46      524.40     53.15 o 
 -11   1   9      175.87      194.29     35.25 o 
  -9   1   9     1510.70     1609.79     96.55 o 
  -7   1   9      626.42      578.52     56.31 o 
  -5   1   9      129.82      167.97     44.07 o 
  -3   1   9     2169.65     2265.85    183.57 o 
  -1   1   9      182.63      240.45     27.88 o 
   1   1   9      308.76      338.21     32.42 o 
   3   1   9       75.11      113.66     17.15 o 
   5   1   9      514.68      498.27     35.63 o 
   7   1   9      460.14      403.87     33.52 o 
   9   1   9        6.77      -40.40     40.40 o 
  11   1   9      552.80      516.40     47.14 o 
  13   1   9       15.28        2.41     14.06 o 
  15   1   9       99.65       89.83     21.95 o 
  17   1   9        8.39       -5.63     20.30 o 
  19   1   9        0.15        0.43     10.15 o 
  21   1   9      301.57      272.11     22.68 o 
 -22   2   9      505.05      673.40     51.52 o 
 -20   2   9      854.36     1002.26     76.22 o 
 -18   2   9       10.29       16.55     23.27 o 
 -16   2   9      620.71      851.27     54.37 o 
 -14   2   9      219.03      186.80     39.40 o 
 -12   2   9      927.97      997.03     67.56 o 
 -10   2   9      473.95      447.61     47.43 o 
  -8   2   9      500.59      467.62     40.04 o 
  -6   2   9      575.44      617.96     46.36 o 
  -4   2   9        7.20       -3.02     17.81 o 
  -2   2   9      225.96      324.93     52.52 o 
   0   2   9     1176.94     1345.23    119.86 o 
   2   2   9     2477.02     2772.41    123.69 o 
   4   2   9        8.87       23.97     13.15 o 
   6   2   9     1052.04     1064.00     68.92 o 
   8   2   9     2117.82     2260.33     99.85 o 
  10   2   9      490.93      504.16     45.53 o 
  12   2   9      175.60      202.91     41.75 o 
  14   2   9       23.67       32.13     39.97 o 
  16   2   9       85.54       77.26     19.12 o 
  18   2   9        7.64        5.60     19.57 o 
  20   2   9      140.43      100.37     16.03 o 
 -21   3   9      776.12      891.39     62.82 o 
 -19   3   9      174.60      183.39     33.63 o 
 -17   3   9      238.10      233.37     39.08 o 
 -15   3   9      589.67      683.68     85.69 o 
 -13   3   9       68.03       69.25     19.95 o 
 -11   3   9      575.71      632.22     43.03 o 
  -9   3   9     1491.67     1631.70     73.29 o 
  -7   3   9      270.21      265.52     30.24 o 
  -5   3   9       95.31       97.58     21.37 o 
  -3   3   9      731.93      799.74     71.24 o 
  -1   3   9      124.52      105.12     22.36 o 
   1   3   9      196.45      199.88     59.34 o 
   3   3   9      550.27      512.14     62.50 o 
   5   3   9     1503.18     1644.32     99.04 o 
   7   3   9      300.26      249.24     33.24 o 
   9   3   9      179.39      242.74     50.57 o 
  11   3   9        3.62       53.92     31.83 o 
  13   3   9      879.05      950.09     89.89 o 
  15   3   9      716.24      669.93     70.43 o 
  17   3   9       57.34       81.11     27.91 o 
  19   3   9      128.90      154.00     28.99 o 
 -20   4   9       23.20       20.91     15.40 o 
 -18   4   9        5.76       44.82     21.80 o 
 -16   4   9        7.67       18.10     21.80 o 
 -14   4   9      271.81      293.41     33.52 o 
 -12   4   9       21.19       38.19     13.10 o 
 -10   4   9       64.55       66.08     18.04 o 
  -8   4   9      344.64      281.92     28.82 o 
  -6   4   9     1058.80     1147.52     80.00 o 
  -4   4   9      693.40      778.16     62.35 o 
  -2   4   9        0.37        4.78     18.07 o 
   0   4   9      240.53      200.50     33.12 o 
   2   4   9      105.24       94.30     20.11 o 
   4   4   9      223.15      225.10     41.85 o 
   6   4   9      377.55      459.98     68.83 o 
   8   4   9      224.34      206.28     33.41 o 
  10   4   9      227.48      292.60     52.84 o 
  12   4   9       18.49        6.18     27.58 o 
  14   4   9       35.29       36.64     21.64 o 
  16   4   9        4.41       30.00     17.99 o 
  18   4   9       24.36       29.09     19.90 o 
 -19   5   9        6.55        1.65     11.76 o 
 -17   5   9       51.27       71.92     22.28 o 
 -15   5   9     2137.92     2207.79     85.55 o 
 -13   5   9      175.66      209.90     20.70 o 
 -11   5   9      476.95      495.30     33.30 o 
  -9   5   9     2305.93     2481.21     95.59 o 
  -7   5   9     1622.65     1491.72     82.62 o 
  -5   5   9       56.70       36.17     19.96 o 
  -3   5   9      642.78      483.11     57.29 o 
  -1   5   9     1729.07     1805.41     77.15 o 
   1   5   9       81.24       80.14     20.27 o 
   3   5   9      270.08      160.21     41.67 o 
   5   5   9     2838.69     2887.90    173.74 o 
   7   5   9     2026.02     2044.85    139.92 o 
   9   5   9      168.65      105.54     34.95 o 
  11   5   9       34.02       40.14     15.13 o 
  13   5   9        1.93       -5.68     17.10 o 
  15   5   9      179.46      221.30     37.12 o 
  17   5   9      935.96      925.29     64.60 o 
 -14   6   9      352.51      352.65     28.12 o 
 -12   6   9        8.53      -18.92     18.92 o 
 -10   6   9       79.90       79.42     27.55 o 
  -8   6   9      219.81      147.18     37.77 o 
  -6   6   9     1095.75      926.02     86.74 o 
  -4   6   9      933.28      723.13     76.24 o 
  -2   6   9       14.67       10.49     17.24 o 
   0   6   9      114.05       80.93     22.38 o 
   2   6   9       19.89        4.71     29.05 o 
   4   6   9       16.28      -11.36     24.46 o 
   6   6   9       84.66       83.72     29.07 o 
   8   6   9       30.00       41.43     14.93 o 
  10   6   9      555.69      523.41     40.70 o 
  12   6   9      191.92      192.61     24.24 o 
  14   6   9      485.92      435.88     45.64 o 
 -13   7   9       59.59       39.35     18.77 o 
 -11   7   9      288.75      264.34     37.98 o 
  -9   7   9     1660.20     1501.20    101.07 o 
  -7   7   9      382.44      356.78     48.37 o 
  -5   7   9       13.75       15.58     13.60 o 
  -3   7   9      342.44      334.10     35.15 o 
  -1   7   9     1086.29      995.01     58.81 o 
   1   7   9      510.41      503.55     39.18 o 
   3   7   9       37.02       16.65     20.63 o 
   5   7   9      359.18      329.52     33.55 o 
   7   7   9        8.41      -11.75     11.75 o 
   9   7   9       14.21       22.16     12.81 o 
  11   7   9      640.74      635.51     39.37 o 
  13   7   9        3.30        7.86     13.12 o 
 -12   8   9      522.11      440.50     27.69 o 
 -10   8   9      416.20      387.71     37.47 o 
  -8   8   9      580.27      575.22     37.29 o 
  -6   8   9       89.27       60.37     25.04 o 
  -4   8   9       33.54       49.85     16.85 o 
  -2   8   9       29.60       22.94     29.02 o 
   0   8   9       84.89       79.29     41.48 o 
   2   8   9       43.59       97.46     25.29 o 
   4   8   9      459.59      397.99     25.22 o 
   6   8   9       63.97       70.33     11.65 o 
   8   8   9        1.38        0.85      8.44 o 
  10   8   9        8.32       -8.27     10.78 o 
  -5   9   9       21.87       20.70     12.49 o 
  -1   9   9      962.31      865.93     67.41 o 
   1   9   9      457.02      375.89     43.56 o 
   3   9   9       43.20       84.68     21.56 o 
   5   9   9       84.20       46.19     18.39 o 
 -16   0  10     1456.74     1673.98     90.34 o 
 -14   0  10     1630.80     1872.30    109.14 o 
 -12   0  10      578.93      565.09     61.48 o 
 -10   0  10       40.22       19.93     21.74 o 
  -8   0  10     1971.30     1970.77    133.41 o 
  -6   0  10     4435.48     4538.61    227.42 o 
  -4   0  10     1178.20     1352.07    101.68 o 
  -2   0  10      308.63      289.30     34.66 o 
   0   0  10     6572.36     7224.10    215.14 o 
   2   0  10      335.27      345.68     36.49 o 
   4   0  10       37.11       22.71     19.63 o 
   6   0  10     4367.40     4653.74    147.41 o 
   8   0  10    11743.42    12019.22    445.79 o 
  10   0  10     8000.49     8459.74    332.00 o 
  12   0  10        1.96       -6.92     14.87 o 
  14   0  10     1229.31     1044.83     75.71 o 
  16   0  10      449.29      362.01     38.64 o 
 -17   1  10      555.78      659.00     48.02 o 
 -15   1  10      198.93      238.85     24.22 o 
 -13   1  10      500.59      548.59     56.15 o 
 -11   1  10     1725.71     2076.02    128.61 o 
  -9   1  10      835.55      843.30     53.47 o 
  -7   1  10        0.50      -15.32     23.43 o 
  -5   1  10     2965.09     3307.22    138.30 o 
  -3   1  10     3006.81     3200.93    102.82 o 
  -1   1  10      254.38      281.07     30.76 o 
   1   1  10      535.82      577.12     38.20 o 
   3   1  10      339.43      338.02     24.35 o 
   5   1  10     1965.22     2065.39     73.72 o 
   7   1  10      409.11      394.00     44.71 o 
   9   1  10      103.34      117.25     22.32 o 
  11   1  10      272.73      236.65     28.31 o 
  13   1  10     2830.76     2795.74    204.48 o 
  15   1  10      624.09      567.82     99.69 o 
  17   1  10       20.59       11.82     10.10 o 
 -14   2  10      568.50      560.75     43.93 o 
 -12   2  10     1016.51     1079.75     46.61 o 
 -10   2  10     2239.30     2469.82    112.74 o 
  -8   2  10     5224.15     5616.62    176.38 o 
  -6   2  10     1437.07     1384.50     75.39 o 
  -4   2  10      788.33      865.75     59.99 o 
  -2   2  10      407.64      382.83     32.03 o 
   0   2  10     1162.53     1190.03     56.10 o 
   2   2  10      496.11      566.93     37.02 o 
   4   2  10       20.22       12.62     13.84 o 
   6   2  10     2408.34     2678.02    159.89 o 
   8   2  10     1434.46     1606.84    115.57 o 
  10   2  10     1961.28     1994.41    128.10 o 
  12   2  10     1308.43     1297.99     94.40 o 
  14   2  10       40.12       28.07     16.11 o 
  16   2  10     1296.46     1269.93     78.16 o 
 -15   3  10      129.37      108.28     20.48 o 
 -13   3  10      364.99      422.79     25.96 o 
 -11   3  10       12.82       12.76     22.72 o 
  -9   3  10       12.83        2.09     31.16 o 
  -7   3  10       26.61       28.15     16.14 o 
  -5   3  10     2410.53     2605.74    108.83 o 
  -3   3  10     1543.44     1665.10     84.69 o 
  -1   3  10      115.96      118.70     19.17 o 
   1   3  10        0.80        2.82     11.01 o 
   3   3  10      277.59      299.82     34.37 o 
   5   3  10      519.59      533.05     65.14 o 
   7   3  10     1998.74     2217.48    139.67 o 
   9   3  10      439.19      400.37     53.96 o 
  11   3  10      136.35       94.14     30.18 o 
  13   3  10      256.91      254.55     37.36 o 
  15   3  10      420.53      408.21     42.31 o 
 -14   4  10     1157.22     1059.80     67.49 o 
 -12   4  10       90.89       63.14     13.87 o 
 -10   4  10     1157.52     1218.30     60.29 o 
  -8   4  10     5276.44     5281.30    459.84 o 
  -6   4  10      545.94      505.05     54.18 o 
  -4   4  10        0.07      -10.52     16.99 o 
  -2   4  10     1026.29     1163.25    107.93 o 
   0   4  10     1807.16     1978.90     85.93 o 
   2   4  10        4.82      -17.68     23.33 o 
   4   4  10      610.53      693.98     73.37 o 
   6   4  10     1866.67     2123.69    134.27 o 
   8   4  10      604.29      651.48     68.20 o 
  10   4  10      626.14      582.79     60.78 o 
  12   4  10       73.47       44.64     22.49 o 
  14   4  10        1.11        1.04     13.28 o 
 -13   5  10      582.82      701.21     53.15 o 
 -11   5  10      102.74      132.73     25.77 o 
  -9   5  10       80.88      118.23     28.96 o 
  -7   5  10     2078.21     2042.79    121.22 o 
  -5   5  10      960.74     1042.23     85.37 o 
  -3   5  10      623.23      611.40     65.26 o 
  -1   5  10       98.52       73.84     28.30 o 
   1   5  10      950.11      975.74     84.73 o 
   3   5  10      371.45      454.80     57.67 o 
   5   5  10       40.21       28.79     12.11 o 
   7   5  10      515.21      498.44     57.62 o 
   9   5  10       74.18      117.49     28.59 o 
  11   5  10      681.66      658.62     57.56 o 
  13   5  10       16.75       34.94     15.73 o 
 -12   6  10      283.49      334.03     33.06 o 
 -10   6  10      510.69      624.74     52.11 o 
  -8   6  10      130.64      183.85     30.76 o 
  -6   6  10      740.45      627.86     58.87 o 
  -4   6  10      637.92      705.47     65.22 o 
  -2   6  10     2613.37     2647.93    140.89 o 
   0   6  10       49.42       75.98     26.21 o 
   2   6  10     1234.91     1217.59     89.30 o 
   4   6  10       84.44       68.79     18.07 o 
   6   6  10     1417.82     1455.42     62.42 o 
   8   6  10       53.30       55.99     18.36 o 
  10   6  10      187.08      199.22     28.21 o 
  -7   7  10     1039.98      814.39     57.17 o 
  -5   7  10      290.56      319.49     36.21 o 
  -3   7  10      579.23      621.64     54.13 o 
  -1   7  10      777.68      763.19     60.51 o 
   1   7  10      259.66      249.88     80.94 o 
   3   7  10      454.70      472.35     31.37 o 
   5   7  10        7.90       -4.00     11.19 o 
 -11   1  11      272.92      301.80     31.82 o 
  -9   1  11      125.50      139.00     17.74 o 
  -7   1  11       60.00       46.43     16.48 o 
  -5   1  11      213.17      215.36     23.73 o 
  -3   1  11        0.12        0.48      8.46 o 
  -1   1  11       22.11       11.00      8.91 o 
   1   1  11        0.04       -8.73      8.73 o 
   3   1  11       55.23        7.31     13.24 o 
   5   1  11      663.77      536.09     51.71 o 
   7   1  11      294.91      313.22     36.92 o 
   9   1  11      921.13      722.66     53.36 o 
 -10   2  11      149.21      160.25     17.61 o 
  -8   2  11       13.97       22.08     10.88 o 
  -6   2  11       19.65       -6.22      8.39 o 
  -4   2  11      102.35      105.21     13.98 o 
  -2   2  11        5.20       -1.64      8.32 o 
   0   2  11        2.72       -1.10      8.39 o 
   2   2  11        0.46      -16.15     16.15 o 
   4   2  11      137.09       84.95     21.50 o 
   6   2  11      241.00      233.37     34.88 o 
   8   2  11        0.45      -14.01     14.01 o 
  -9   3  11      283.70      267.08     21.61 o 
  -7   3  11       30.46       36.79     13.53 o 
  -5   3  11      150.04      131.97     17.85 o 
  -3   3  11      261.85      230.02     18.52 o 
  -1   3  11      222.32      172.28     30.78 o 
   1   3  11       31.13       21.93     19.66 o 
   3   3  11      145.93      137.98     28.86 o 
   5   3  11        0.85      -14.92     16.27 o 
   7   3  11       18.30       20.36     14.66 o 
  -6   4  11      150.39       97.91     20.30 o 
  -4   4  11        8.07      -17.12     17.12 o 
  -2   4  11        4.65      -13.70     13.70 o 
   0   4  11       52.95       18.51     15.20 o 
   2   4  11        1.03       13.64     14.77 o 
   4   4  11        1.19      -16.71     16.71 o 
   6   4  11      150.98      129.24     24.54 o 
  -1   5  11       41.37       84.94     20.20 o 
   1   5  11        9.70       10.30     11.65 o 
                                                 
